# Supplementary material for: CBGDA: a manually curated resource for gene–disease associations based on genome-wide CRISPR
Source: Database (Oxford). 2024 Aug 30;2024:baae077. doi: 10.1093/database/baae077 (PMC11363955; doi:10.1093/database/baae077)
Supplement: baae077_Supp [file baae077_supp.zip › suppl_data/Supplemental Tables.xlsx]

## Sheet: CBGDA_main_2309
Gene symbol	Reported name	HGNC ID	Gene_stable_ID	UniprotAC	Disease name	phenotype	function	screen type (https://zhuanlan.zhihu.com/p/428166580	organism	screen cell line	validated	evidence	library name	remark	PMID
KAT7	KAT7	HGNC:17016	ENSG00000136504	O95251	Werner syndrome	pro	KAT7 - Histone H3 lysine 14 acetylation - p15INK4b transcription - Cellular senescence - Werner syndrome	positive selection	Human, mice	hMPCs	Y	Depletion of KAT7 rejuvenates Werner syndrome hMPCs.	GeCKOv2	Cellular senescence promoted by werner syndrome.	33408182
ELP5	ELP5	HGNC:30617	ENSG00000170291	Q8TE02	Gallbladder cancer	anti	ELP5 - Elongator - hnRNPQ - P53 - Gemcitabine sensitivity - Gallbladder cancer	positive selection	Human	NOZ	Y	Gemcitabine is the first-line treatment for locally advanced and metastatic gallbladder cancer (GBC). Together, these data demonstrate that ELP5 depletion induces gemcitabine resistance in GBC cells both in vivo and in vitro.	Brunello; Brie	_NA_	31792210
KAT2A	KAT2A	HGNC:4201	ENSG00000108773	Q92830	Acute myeloid leukemia	pro	KAT2A - leukemogenic transcriptional programs - apoptosis - Acute myeloid leukemia cell proliferation	negative selection	Human, mice	MOLM-13; MV4-11; HL-60; OCI-AML2; OCI-AML3; HT-1080	Y	KAT2A inhibition demonstrated anti-AML activity by inducing myeloid differentiation and apoptosis.	murine lentiviral gRNA library version 2	_NA_	27760321
EED	EED	HGNC:3188	ENSG00000074266	O75530	Breast cancer	anti	EED - breast cancer	positive selection	Human	C1	Y	Importantly, breast cancer patients bearing PRC2 LOF mutations displayed significantly worse prognosis compared with PRC2 wild-type patients	pooled genome-wide lentiviral sgRNA library, EPIKOL	Encoding component of the PRC2 complex	35411083
EZH1	EZH1	HGNC:3526	ENSG00000108799	Q92800	Breast cancer	anti	EZH1 - breast cancer	positive selection	Human	C1	N	Importantly, breast cancer patients bearing PRC2 LOF mutations displayed significantly worse prognosis compared with PRC2 wild-type patients	pooled genome-wide lentiviral sgRNA library, EPIKOL	Encoding component of the PRC2 complex	35411083
EZH2	EZH2	HGNC:3527	ENSG00000106462	Q15910	Breast cancer	anti	EZH2 - breast cancer	positive selection	Human	C1	N	Importantly, breast cancer patients bearing PRC2 LOF mutations displayed significantly worse prognosis compared with PRC2 wild-type patients	pooled genome-wide lentiviral sgRNA library, EPIKOL	Encoding component of the PRC2 complex	35411083
RBBP4	RBBP4	HGNC:9887	ENSG00000162521	Q09028	Breast cancer	anti	RBBP4 - breast cancer	positive selection	Human	C1	N	Importantly, breast cancer patients bearing PRC2 LOF mutations displayed significantly worse prognosis compared with PRC2 wild-type patients	pooled genome-wide lentiviral sgRNA library, EPIKOL	Encoding component of the PRC2 complex	35411083
RBBP7	RBBP7	HGNC:9890	ENSG00000102054	Q16576	Breast cancer	anti	RBBP7 - breast cancer	positive selection	Human	C1	N	Importantly, breast cancer patients bearing PRC2 LOF mutations displayed significantly worse prognosis compared with PRC2 wild-type patients	pooled genome-wide lentiviral sgRNA library, EPIKOL	Encoding component of the PRC2 complex	35411083
SUZ12	SUZ12	HGNC:17101	ENSG00000178691	Q15022	Breast cancer	anti	SUZ12 - breast cancer	positive selection	Human	C1	N	Importantly, breast cancer patients bearing PRC2 LOF mutations displayed significantly worse prognosis compared with PRC2 wild-type patients	pooled genome-wide lentiviral sgRNA library, EPIKOL	Encoding component of the PRC2 complex	35411083
ALCAM	ALCAM	HGNC:400	ENSG00000170017	Q13740	Acquired Immunodeficiency Syndrome	pro	ALCAM - cell to cell aggregation - cell to cell HIV transmission - HIV infection	positive selection	Human	CCRF-CEM	Y	Together, these data indicate that loss of ALCAM confers strong protection against cell-to-cell HIV transmission by disrupting cell aggregation and that restoring aggregation by other means restores cell-to-cell transmission.	was synthesized as oligonucleotides (CustomArray Inc) and cloned by Gibson Assembly	HIV infection induces Acquired Immune Deficiency Syndrome	27992415
TPST2	TPST2	HGNC:12021	ENSG00000128294	O60704	Acquired Immunodeficiency Syndrome	pro	TPST2 - CCR5 sulfation - HIV infection	positive selection	Human	CCRF-CEM	Y	Loss of TPST2 or SLC35B2 confers strong protection against HIV infection and entry without compromising host cell viability	was synthesized as oligonucleotides (CustomArray Inc) and cloned by Gibson Assembly	HIV infection induces Acquired Immune Deficiency Syndrome	27992415
SLC35B2	SLC35B2	HGNC:16872	ENSG00000157593	Q8TB61	Acquired Immunodeficiency Syndrome	pro	SLC35B2 - CCR5 sulfation - HIV infection	positive selection	Human	CCRF-CEM	Y	Loss of TPST2 or SLC35B2 confers strong protection against HIV infection and entry without compromising host cell viability	was synthesized as oligonucleotides (CustomArray Inc) and cloned by Gibson Assembly	HIV infection induces Acquired Immune Deficiency Syndrome	27992415
DOCK1	DOCK1	HGNC:2987	ENSG00000150760	Q14185	Hepatocellular carcinoma	pro	DOCK1 - RAC1 - Hepatocellular carcinoma	negative selection	Human, mice	PLC/PRF/5	Y	While suppression of DOCK1 sensitizes liver cancer to metformin in both patient-derived HCC organoids in vitro and mouse models in vivo.	GeCKO v2	_NA_	35217990
LDLRAD3	LDLRAD3	HGNC:27046	ENSG00000179241	Q86YD5	Coronavirus disease 2019	pro	LDLRAD3 - SARS CoV 2 infection	positive selection	Human	HEK293T	Y	LDLRAD3 is highly expressed in neurons, and its overexpression robustly enhanced SARS-CoV-2 infection in both wild-type and HEK293T ACE2–/–cells.	_NA_	Coronavirus disease 2019 (COVID-19) is caused by SARS-CoV-2	34431042
CLEC4G	CLEC4G	HGNC:24591	ENSG00000182566	Q6UXB4	Coronavirus disease 2019	pro	CLEC4G - SARS CoV 2 infection	positive selection	Human	HEK293T	Y	Knockdown of either ACE2 or CLEC4G significantly inhibited SARS-CoV-2 infection in Huh7.5 cells	_NA_	Coronavirus disease 2019 (COVID-19) is caused by SARS-CoV-2	34431042
TMEM30A	TMEM30A	HGNC:16667	ENSG00000112697	Q9NV96	Coronavirus disease 2019	pro	TMEM30A - SARS CoV 2 infection	positive selection	Human	HEK293T	Y	The siRNA knockdown of LDLRAD3 and TMEM30A significantly blocked SARS-CoV-2 infection.	_NA_	Coronavirus disease 2019 (COVID-19) is caused by SARS-CoV-2	34431042
PRRX2	PRRX2	HGNC:21338	ENSG00000167157	Q99811	Prostate cancer	pro	PRRX2 - Double negative prostate cancer	positive selection	Human, mice	LNCaP	Y	Together, these results show that PRRX2 is an oncogene and might play a role in the aggressiveness of PC within the DNPC population.	Calabrese library Set A	A kind of prostate cancer.	35405009
CLPB	CLPB	HGNC:30664	ENSG00000162129	Q9H078	Leukemia, Acute Myeloid	pro	CLPB - OPA1 - apoptosis - Acute myeloid leukemia, CLPB - HAX1 - apoptosis - Acute myeloid leukemia	positive selection	Human, mice	MOLM-13	Y	CLPB loss suppresses AML cell growth in vitro and in vivo.	Brunello	Venetoclax, a selective BCL-2 inhibitor, has received FDA approval for the treatment of AML.Acute myeloid leukemia in article.	31048321
ARID1A	ARID1A	HGNC:11110	ENSG00000117713	O14497	Breast cancer	pro	ARID1A - Histone Deacetylase 1 binding - histone 4 lysine acetylation - BRD4 driven transcription and growth - Breast cancer	negative selection	Human, mice	MCF7	Y	Unexpectedly, ARID1A was also the top candidate in regard to response to the bromodomain and extraterminal domain inhibitor JQ1, but in the opposite direction, with loss of ARID1A sensitizing breast cancer cells to bromodomain and extraterminal domain inhibition.	The human gRNA pooled library version-1	_NA_	31913353
GRB7	GRB7	HGNC:4567	ENSG00000141738	Q14451	Colorectal cancer	pro	GRB7 - PLK1 - RTK signaling	positive selection	Human	HCT116	Y	In summary, our data strongly demonstrated that upregulation of GRB7 conferred MEKi resistance in CRC cells with KRAS mutations by mediating RTK signaling through the recruitment of PLK1.	GeCKO	MEKi is a therapy to CRC.	34718347
Rad18	Rad18	HGNC:18278	ENSG00000070950	Q9NS91	Osteosarcoma	pro	Rad18 - MRE11 - homologous recombination (HR) pathway	negative selection	Human, mice	143B	Y	Collectively, our study identifies Rad18 as a driver of OS doxorubicin resistance that promotes the HR pathway and indicates that targeting Rad18 is an effective approach to overcome chemotherapy resistance in OS.	Human genome-wide CRISPR/Cas9 knockout library	Doxorubicin is a first-line chemotherapy drug for OS	35459258
KCTD5	KCTD5	HGNC:21423	ENSG00000167977	Q9NXV2	Diffuse large B-cell lymphoma	pro	KCTD5 - GNG5 - Diffuse large B cell lymphoma	positive selection	Human	SU-DHL-4	Y	Upregulation of GNG5 in response to KCTD5 depletion decreases the antitumor activity of CC-122 in DLBCL.	_NA_	_NA_	33847741
SGOL1	SGOL1	HGNC:25088	ENSG00000129810	Q5FBB7	Hepatocellular carcinoma	anti	SGOL1 - Hepatocellular carcinoma	positive selection	Human, mice	HEK293T	Y	SGOL1-sgRNA significantly decreased the cytotoxic effects of sorafenib on HCC cells	GeCKO v2	_NA_	29467456
PSMA6	PSMA6	HGNC:9535	ENSG00000100902	P60900	Pancreatic ductal adenocarcinoma	pro	PSMA6 - Pancreatic ductal adenocarcinoma	negative selection	Human	PANC-1	N	PDAC patients with high expression of PSMA6 having a significantly shorter overall survival rate.	Brunello	_NA_	30898113
LZTR1	LZTR1	HGNC:6742	ENSG00000099949	Q8N653	Acute myeloid leukemia	pro	LZTR1 - MAPK pathways - Acute myeloid leukemia， LZTR1 - MTOR pathways - Acute myeloid leukemia	positive selection	Human	HEK293T	Y	Reduced expression levels of LZTR1, NF1, TSC1, and TSC2 correlate with reduced sensitivity to sorafenib in samples from patients with acute myeloid leukemia and deficiency results in hyperactivation of MAPK or MTOR pathways in acute myeloid leukemia cells	Y. Kosuke	_NA_	33375770
NF1	NF1	HGNC:7765	ENSG00000196712	P21359	Acute myeloid leukemia	pro	NF1 - MAPK pathways - Acute myeloid leukemia， LZTR1 - MTOR pathways - Acute myeloid leukemia	positive selection	Human	HEK293T	Y	Reduced expression levels of LZTR1, NF1, TSC1, and TSC2 correlate with reduced sensitivity to sorafenib in samples from patients with acute myeloid leukemia and deficiency results in hyperactivation of MAPK or MTOR pathways in acute myeloid leukemia cells	Y. Kosuke	_NA_	33375770
TSC1	TSC1	HGNC:12362	ENSG00000165699	Q92574	Acute myeloid leukemia	pro	TSC1 - MAPK pathways - Acute myeloid leukemia， LZTR1 - MTOR pathways - Acute myeloid leukemia	positive selection	Human	HEK293T	Y	Reduced expression levels of LZTR1, NF1, TSC1, and TSC2 correlate with reduced sensitivity to sorafenib in samples from patients with acute myeloid leukemia and deficiency results in hyperactivation of MAPK or MTOR pathways in acute myeloid leukemia cells	Y. Kosuke	_NA_	33375770
TSC2	TSC2	HGNC:12363	ENSG00000103197	P49815	Acute myeloid leukemia	pro	TSC2 - MAPK pathways - Acute myeloid leukemia， LZTR1 - MTOR pathways - Acute myeloid leukemia	positive selection	Human	HEK293T	Y	Reduced expression levels of LZTR1, NF1, TSC1, and TSC2 correlate with reduced sensitivity to sorafenib in samples from patients with acute myeloid leukemia and deficiency results in hyperactivation of MAPK or MTOR pathways in acute myeloid leukemia cells	Y. Kosuke	_NA_	33375770
StAU2	StAU2	HGNC:11371	ENSG00000040341	Q9NUL3	Myeloid leukemia	pro	STAU2 - Differentiation - Myeloid leukemia,STAU2 - proliferation - Myeloid leukemia	negative selection	Human, mice	Cas9-GFP+lineage??bcCML stem cells from spleens of premorbid mice	Y	These data suggest that Stau2 loss delays myeloid leukemia progression at least in part via accelerated differentiation and reduced proliferation of LSCs.	_NA_	_NA_	34109316
EP300	EP300	HGNC:3373	ENSG00000100393	Q09472	Diffuse large B-cell lymphoma	pro	EP300 - HAT domain - Diffuse large B cell lymphoma	negative selection	Human	RC-K8	Y	DLBCL cells with genetic alterations in EP300 and CREBBP are sensitive to a HAT domain inhibitor.	lentiCRISPRv2	_NA_	33911074
CREBBP	CREBBP	HGNC:2348	ENSG00000005339	Q92793	Diffuse large B-cell lymphoma	pro	CREBBP - HAT domain - Diffuse large B cell lymphoma	negative selection	Human	RC-K8	Y	DLBCL cells with genetic alterations in EP300 and CREBBP are sensitive to a HAT domain inhibitor.	lentiCRISPRv2	_NA_	33911074
METTL1	METTL1	HGNC:7030	ENSG00000037897	Q9UBP6	Gastric cancer	pro	METTL1 - Gastric cancer	negative selection	Human, mice	AGS	Y	Furthermore, GC cells growth was significantly inhibited after the down-regulation of METTL1 in vitro and in vivo.	TKOv3	_NA_	35177812
WWTR1	WWTR1	HGNC:24042	ENSG00000018408	Q9GZV5	Oral squamous cell carcinoma	pro	WWTR1 - Hippo pathway - Oral squamous cell carcinoma	negative selection	Human	HEK293; BICR10; Ho-1-u-1; HSC-2; HSC-4; PE/CA-PJ15; SAS; SCC-9	Y	This suggests that copy number amplification of WWTR1 may constitute to a functional oncogenic role of WWTR1 in OSCC, instead of being a passenger gene that is co-amplified with the canonical HNSCC oncogene, PIK3CA.	The Human Improved Genome-wide Knockout CRISPR Library v1	_NA_	32990596
DCK	DCK	HGNC:2704	ENSG00000156136	P27707	Pancreatic cancer	pro	DCK - Pancreatic cancer	positive selection	Human, mice	TB32047	Y	Genome-Wide CRISPR Screening Identifies DCK and CCNL1 as Genes That Contribute to Gemcitabine Resistance in Pancreatic Cancer	GeCKO v2	_NA_	35804923
CCNL1	CCNL1	HGNC:20569	ENSG00000163660	Q9UK58	Pancreatic cancer	pro	CCNL1 - (ERK/AKT/STAT3) - Pancreatic cancer	positive selection	Human, mice	TB32047	Y	Genome-Wide CRISPR Screening Identifies DCK and CCNL1 as Genes That Contribute to Gemcitabine Resistance in Pancreatic Cancer	GeCKO v2	_NA_	35804923
NPM1	NPM1	HGNC:7910	ENSG00000181163	P06748	Non-Small Cell Lung Cancer	pro	NPM1 - Energy metabolism - Non Small Cell Lung Cancer	positive selection, negative selection	Human, mice	KP	Y	Npm1 inhibition attenuates NSCLC progression.	_NA_	_NA_	32646968
ADAMTSL3	ADAMTSL3	HGNC:14633	ENSG00000156218	P82987	Hepatocellular carcinoma	anti	ADAMTSL3 - proliferation - Hepatocellular carcinoma	positive selection	Human, mice	SMMC7721	Y	Genome-wide CRISPR knockout screens identify ADAMTSL3 and PTEN genes as suppressors of HCC proliferation and metastasis, respectively	hGeCKOa	_NA_	32266537
PTEN	PTEN	HGNC:9588	ENSG00000171862	P60484	Hepatocellular carcinoma	anti	PTEN - metastasis - Hepatocellular carcinoma	positive selection	Human, mice	SMMC7721	Y	Genome-wide CRISPR knockout screens identify ADAMTSL3 and PTEN genes as suppressors of HCC proliferation and metastasis, respectively	hGeCKOa	_NA_	32266537
TCEAL1	TCEAL1	HGNC:11616	ENSG00000172465	Q15170	Prostate cancer	anti	TCEAL1 - Prostate cancer	negative selection	Human, mice	SP1	Y	For the first time, TCEAL1 is implicated in enhancing docetaxel anti-cancer effects in prostate cancer.	GeCKO v2	_NA_	33033111
PSMC6	PSMC6	HGNC:9553	ENSG00000100519	P62333	Multiple Myeloma	anti	PSMC6 - Multiple Myeloma	positive selection	Human	RPMI8226	Y	MM cells lacking PSMC6 also developed resistance against Carfilzomib (CAR)	GeCKO V2	_NA_	28958990
LRP8	LRP8	HGNC:6700	ENSG00000157193	Q14114	Hepatocellular carcinoma	pro	LRP8 - β-catenin - Hepatocellular carcinoma	positive selection	Human	Huh7	Y	We finally identified LRP8 as a key gene that can drive HCC cell to acquire sorafenib resistance.	SAM		32312520
TGFBR2	TGFBR2	HGNC:11773	ENSG00000163513	P37173	Lung adenocarcinoma	anti	TGFBR2 - Remodeling of the stroma - Lung adenocarcinoma	negative selection	Human, mice	293T	Y	Validation that loss of Tgfbr2 results in more aggressive and T cell-excluded KP lung tumors	Pro-Code/CRISPR		35290801
ZFP36L2	ZFP36L2	HGNC:1108	ENSG00000152518	P47974	Acute myeloid leukemia	pro	ZFP36L2 - Differentiation - Acute myeloid leukemia	negative selection	Human, mice	THP-1	Y	ZFP36L2 is a myeloid leukemia dependency is a myeloid leukemia dependency	Brunello	_NA_	33450187
GBAP1	GBAP1	HGNC:4178	ENSG00000160766	_NA_	Hepatocellular carcinoma	pro	GBAP1 - Hepatocellular carcinoma	positive selection	Human, mice	MHCC97H	N	Importantly, Kaplan–Meier analysis showed that higher expression of lncRNAs, namely CASC11, GBAP1, LOC730101, LOC100499489, LINC01138, and LINC01133, was associated with poor overall survival in HCC patients	Human CRISPR 3–plasmid lncRNA activation pooled library	_NA_	35944892
LOC730101	LOC730101	_NA_	-	_NA_	Hepatocellular carcinoma	pro	LOC730101 - Hepatocellular carcinoma	positive selection	Human, mice	MHCC97H	N	Importantly, Kaplan–Meier analysis showed that higher expression of lncRNAs, namely CASC11, GBAP1, LOC730101, LOC100499489, LINC01138, and LINC01133, was associated with poor overall survival in HCC patients	Human CRISPR 3–plasmid lncRNA activation pooled library	_NA_	35944892
LOC100499489	LOC100499489	_NA_	-	_NA_	Hepatocellular carcinoma	pro	LOC100499489 - Hepatocellular carcinoma	positive selection	Human, mice	MHCC97H	N	Importantly, Kaplan–Meier analysis showed that higher expression of lncRNAs, namely CASC11, GBAP1, LOC730101, LOC100499489, LINC01138, and LINC01133, was associated with poor overall survival in HCC patients	Human CRISPR 3–plasmid lncRNA activation pooled library	_NA_	35944892
LINC01138	LINC01138	HGNC:49454	ENSG00000274020	_NA_	Hepatocellular carcinoma	pro	LINC01138 - Hepatocellular carcinoma	positive selection	Human, mice	MHCC97H	N	Importantly, Kaplan–Meier analysis showed that higher expression of lncRNAs, namely CASC11, GBAP1, LOC730101, LOC100499489, LINC01138, and LINC01133, was associated with poor overall survival in HCC patients	Human CRISPR 3–plasmid lncRNA activation pooled library	_NA_	35944892
LINC01133	LINC01133	HGNC:49447	ENSG00000224259	_NA_	Hepatocellular carcinoma	pro	LINC01133 - Hepatocellular carcinoma	positive selection	Human, mice	MHCC97H	N	Importantly, Kaplan–Meier analysis showed that higher expression of lncRNAs, namely CASC11, GBAP1, LOC730101, LOC100499489, LINC01138, and LINC01133, was associated with poor overall survival in HCC patients	Human CRISPR 3–plasmid lncRNA activation pooled library	_NA_	35944892
CASC11	CASC11	HGNC:48939	ENSG00000249375	_NA_	Hepatocellular carcinoma	pro	CASC11 - MYC - Hepatocellular carcinoma	positive selection	Human, mice	MHCC97H	Y	Together, our in vitro and in vivo data collectively suggest that CASC11 is a prominent driver for HCC progression.	Human CRISPR 3–plasmid lncRNA activation pooled library	_NA_	35944892
MAPK7	MAPK7	HGNC:6880	ENSG00000166484	Q13164	Non-small cell lung cancer	pro	MAPK7 - reduced MAPK feedback activation - Non-small cell lung cancer	negative selection	Human, mice	MOR	Y	Finally, genetic knockdown of MAPK7 combined with the MEK inhibitor cobimetinib in a mutant KRAS NSCLC xenograft model to mediate improved tumor growth inhibition.	‘druggable genome' gRNA library	_NA_	29912950
HDAC3	HDAC3	HGNC:4854	ENSG00000171720	O15379	Rhabdomyosarcoma	pro	HDAC3 - NCOR - myogenic differentiation - Rhabdomyosarcoma	negative selection	Human, mice	381T	Y	Conditional HDAC3 Knockout Arrests Tumor Growth and Induces Myogenic Differentiation of RMS Tumors in Vivo.	_NA_	_NA_	27956629
NCOR1	NCOR1	HGNC:7672	ENSG00000141027	O75376	Rhabdomyosarcoma	pro	NCOR1 - myogenic differentiation - Rhabdomyosarcoma	negative selection	Human, mice	381T	Y	Although individual knockout of NCOR1 and NCOR2 resulted in limited myogenic differentiation, likely because of functional redundancy, double knockout of NCOR1 and NCOR2 in a panel of six RMS cell lines (RD, 381T, SMS-CTR, Rh3, Rh5, and Rh30) resulted in large-scale myogenic differentiation and reduction in cell growth, similar to that seen with HDAC3 knockout	_NA_	_NA_	27956629
NCOR2	NCOR2	HGNC:7673	ENSG00000196498	Q9Y618	Rhabdomyosarcoma	pro	NCOR2 - myogenic differentiation - Rhabdomyosarcoma	negative selection	Human, mice	381T	Y	Although individual knockout of NCOR1 and NCOR2 resulted in limited myogenic differentiation, likely because of functional redundancy, double knockout of NCOR1 and NCOR2 in a panel of six RMS cell lines (RD, 381T, SMS-CTR, Rh3, Rh5, and Rh30) resulted in large-scale myogenic differentiation and reduction in cell growth, similar to that seen with HDAC3 knockout	_NA_	_NA_	27956629
SIRT1	SIRT1	HGNC:14929	ENSG00000096717	Q96EB6	Acute lymphoblastic leukemia	anti	SIRT1 - mitochondrial apoptosis pathway - Acute lymphoblastic leukemia	positive selection	Human	Nalm6	Y	SIRT1 sensitized ALL cells to panobinostat through activation of the mitochondrial apoptosis pathway	GeCKO v2	_NA_	35192680
LGALS2	LGALS2	HGNC:6562	ENSG00000100079	P05162	Triple-negative breast cancer	pro	LGALS2 - Immune checkpoint - Triple-negative breast cancer	positive selection, negative selection	Mice	4T1	Y	Blockade of LGALS2 enhances antitumor immune responses and shows the immunotherapeutic potential of targeting LGALS2 in TNBC	DrIM library	_NA_	35767614
NCAPG	NCAPG	HGNC:24304	ENSG00000109805	Q9BPX3	Hepatocellular carcinoma	pro	NCAPG - cell growth,NCAPG - cell migration, NCAPG - mitochondrial gene expression - Hepatocellular carcinoma	negative selection	Human, mice	HCCLM3; SNU449	Y	Importantly, high NCAPG expression was significantly associated with poorer overall and disease-free survival in HCC patients.	GeCKO v2	_NA_	31022357
CCNA2	CCNA2	HGNC:1578	ENSG00000145386	P20248	Hepatocellular carcinoma	pro	CCNA2 - Hepatocellular carcinoma	negative selection	Human, mice	HCCLM3; SNU449	N	Overlapping CRISPR screens and HCC expression microarray data, we found 13 clinically relevant targets that are essential for HCC tumor cell growth and were significantly up-regulated in HCC tumors	GeCKO v2	_NA_	31022357
AURKA	AURKA	HGNC:11393	ENSG00000087586	O14965	Hepatocellular carcinoma	pro	AURKA - Hepatocellular carcinoma	negative selection	Human, mice	HCCLM3; SNU449	N	Overlapping CRISPR screens and HCC expression microarray data, we found 13 clinically relevant targets that are essential for HCC tumor cell growth and were significantly up-regulated in HCC tumors	GeCKO v2	_NA_	31022357
MAD2L1	MAD2L1	HGNC:6763	ENSG00000164109	Q13257	Hepatocellular carcinoma	pro	MAD2L1 - Hepatocellular carcinoma	negative selection	Human, mice	HCCLM3; SNU449	N	Overlapping CRISPR screens and HCC expression microarray data, we found 13 clinically relevant targets that are essential for HCC tumor cell growth and were significantly up-regulated in HCC tumors	GeCKO v2	_NA_	31022357
KIF23	KIF23	HGNC:6392	ENSG00000137807	Q02241	Hepatocellular carcinoma	pro	KIF23 - Hepatocellular carcinoma	negative selection	Human, mice	HCCLM3; SNU449	N	Overlapping CRISPR screens and HCC expression microarray data, we found 13 clinically relevant targets that are essential for HCC tumor cell growth and were significantly up-regulated in HCC tumors	GeCKO v2	_NA_	31022357
BUB1B	BUB1B	HGNC:1149	ENSG00000156970	O60566	Hepatocellular carcinoma	pro	BUB1B - Hepatocellular carcinoma	negative selection	Human, mice	HCCLM3; SNU449	N	Overlapping CRISPR screens and HCC expression microarray data, we found 13 clinically relevant targets that are essential for HCC tumor cell growth and were significantly up-regulated in HCC tumors	GeCKO v2	_NA_	31022357
OIP5	OIP5	HGNC:20300	ENSG00000104147	O43482	Hepatocellular carcinoma	pro	OIP5 - Hepatocellular carcinoma	negative selection	Human, mice	HCCLM3; SNU449	N	Overlapping CRISPR screens and HCC expression microarray data, we found 13 clinically relevant targets that are essential for HCC tumor cell growth and were significantly up-regulated in HCC tumors	GeCKO v2	_NA_	31022357
PRIM1	PRIM1	HGNC:9369	ENSG00000198056	P49642	Hepatocellular carcinoma	pro	PRIM1 - Hepatocellular carcinoma	negative selection	Human, mice	HCCLM3; SNU449	N	Overlapping CRISPR screens and HCC expression microarray data, we found 13 clinically relevant targets that are essential for HCC tumor cell growth and were significantly up-regulated in HCC tumors	GeCKO v2	_NA_	31022357
CDC7	CDC7	HGNC:1745	ENSG00000097046	O00311	Hepatocellular carcinoma	pro	CDC7 - Hepatocellular carcinoma	negative selection	Human, mice	HCCLM3; SNU449	N	Overlapping CRISPR screens and HCC expression microarray data, we found 13 clinically relevant targets that are essential for HCC tumor cell growth and were significantly up-regulated in HCC tumors	GeCKO v2	_NA_	31022357
ANXA2	ANXA2	HGNC:537	ENSG00000182718	P07355	Hepatocellular carcinoma	pro	ANXA2 - Hepatocellular carcinoma	negative selection	Human, mice	HCCLM3; SNU449	N	Overlapping CRISPR screens and HCC expression microarray data, we found 13 clinically relevant targets that are essential for HCC tumor cell growth and were significantly up-regulated in HCC tumors	GeCKO v2	_NA_	31022357
SNRPB	SNRPB	HGNC:11153	ENSG00000125835	P14678	Hepatocellular carcinoma	pro	SNRPB - Hepatocellular carcinoma	negative selection	Human, mice	HCCLM3; SNU449	N	Overlapping CRISPR screens and HCC expression microarray data, we found 13 clinically relevant targets that are essential for HCC tumor cell growth and were significantly up-regulated in HCC tumors	GeCKO v2	_NA_	31022357
ZNF320	ZNF320	HGNC:13842	ENSG00000182986	A2RRD8	Hepatocellular carcinoma	pro	ZNF320 - Hepatocellular carcinoma	negative selection	Human, mice	HCCLM3; SNU449	N	Overlapping CRISPR screens and HCC expression microarray data, we found 13 clinically relevant targets that are essential for HCC tumor cell growth and were significantly up-regulated in HCC tumors	GeCKO v2	_NA_	31022357
MRPS23	MRPS23	HGNC:14509	ENSG00000181610	Q9Y3D9	Hepatocellular carcinoma	pro	MRPS23 - Hepatocellular carcinoma	negative selection	Human, mice	HCCLM3; SNU449	N	Overlapping CRISPR screens and HCC expression microarray data, we found 13 clinically relevant targets that are essential for HCC tumor cell growth and were significantly up-regulated in HCC tumors	GeCKO v2	_NA_	31022357
RNF185	RNF185	HGNC:26783	ENSG00000138942	Q96GF1	Glioblastoma	anti	RNF185 - Tell proliferation and migration - Glioblastoma	positive selection	Human	U87	Y	CRISPR screening of E3 ubiquitin ligases reveals Ring Finger Protein 185 as a novel tumor suppressor in glioblastoma repressed by promoter hypermethylation and miR-587	_NA_	_NA_	35183197
Cop1	Cop1	HGNC:17440	ENSG00000143207	Q8NHY2	Triple-negative breast cancer	pro	Cop1 - Tumor macrophage infiltration - Triple-negative breast cancer	negative selection	Mice	4T1	Y	Together, our results suggest that Cop1 in TNBC regulates macrophage chemotaxis in the TME. Inhibition of Cop1 decreases tumor macrophage infiltration, which in turn inhibits tumor progression and improves survival.	MusCK	_NA_	34582788
SLC9A5	SLC9A5	HGNC:11078	ENSG00000135740	Q14940	Melanoma	pro	SLC9A5 - Melanoma	positive selection	Human, mice	HEK293T	N	SMAD3 and SLC9A5 gain‐of‐function increases invasion capability of melanoma cells.	_NA_	_NA_	33724679
SMAD3	SMAD3	HGNC:6769	ENSG00000166949	P84022	Melanoma	pro	SMAD3 - Dedifferentiation - Melanoma	positive selection	Human, mice	HEK293T	Y	SMAD3 drives phenotype switching and resistance to melanoma therapies	_NA_	_NA_	33724679
NFS1	NFS1	HGNC:15910	ENSG00000244005	Q9Y697	Colorectal cancer	pro	NFS1 - PANoptosis - Colorectal cancer	negative selection	Human, mice	DLD1	Y	Moreover, high NFS1 expression levels were associated with shorter overall survival and disease-free survival in patients with CRC.	_NA_	_NA_	35221331
E2F6	E2F6	HGNC:3120	ENSG00000169016	O75461	Glioblastoma	pro	E2F6 - Glioblastoma	positive selection	Human, mice	U87	Y	Taken together, these data showed that E2F6 is a vulnerability related to TMZ‐resistant GBM and that inhibition of E2F6 could be a promising therapeutic strategy for TMZ‐resistant GBM.	GeCKOv2	_NA_	31508283
SNAI2	SNAI2	HGNC:11094	ENSG00000019549	O43623	Neuroblastoma	pro	SNAI2 - Dedifferentiation - Neuroblastoma	_NA_	Human, mice	SH-SY5Y	Y	Loss of SNAI2 function reduces self-renewal, 3D invasion as well as metastatic spread in vivo, while strongly sensitizing neuroblastoma cells to RA-induced growth inhibition.	_NA_	Not Genome-wide screening, just knoking down SNAI2.	31862304
DNAI3	WDR63	HGNC:30711	ENSG00000162643	Q8IWG1	Encephalocele	anti	WDR63 - Encephalocele	_NA_	Zebrafish	Zebrafish embryos	Y	Oxidative stress in known to effect embryonic development, it is possible that the inability of DSS1 to degrade the truncated WDR63 variant could contribute toward encephalocele formation.	_NA_	Not Genome-wide screening, just knoking down WDR63.	29285825
CYP46A1	CYP46A1	HGNC:2641	ENSG00000036530	Q9Y6A2	Nonalcoholic fatty liver disease	anti	CYP46A1 - Lipid droplet accumulation - Nonalcoholic fatty liver disease	positive selection	Human	L02	N	The expression of CYP46A1 is decreased in NAFLD	GeCKO	_NA_	32816363
ZFHX3	ZFHX3	HGNC:777	ENSG00000140836	Q15911	Gastric cancer	pro	ZFHX3 - CDKN1A - Gastric cancer; ZFHX3 - MYB - Gastric cancer	positive selection	Human, mice	YCC3; HFE145; KATOIII; OCUM1; Rer; SNU484; SNU1750	Y	High expression of ZFHX3 predicts the worse outcome of GC patients.	_NA_	_NA_	33499898
CDK6	CDK6	CDK6	ENSG00000105810	Q00534	Melanoma	pro	CDK6 - Melanoma	positive selection, negative selection		M238R1	Y	CDK6 confers resistance to BRAF inhibition in melanoma cells	6K-cancer library	_NA_	32413516
hsa-let-7a-5p	hsa-let-7a-5p	_NA_	-	_NA_	Cervical cancer	pro	hsa-let-7a-5p - Cervical cancer	positive selection	Human	HeLa	N	Our screens identified 10 miRNAs that enhance fitness of HeLa cells and have been reported to be up-regulated in cervical cancer (Table2).	GeCKO v2; LX-miR	_NA_	29720387
MIRLET7E	hsa-let-7e-5p	_NA_	ENSG00000198972	_NA_	Cervical cancer	pro	MIRLET7E - Cervical cancer	positive selection	Human	HeLa	N	Our screens identified 10 miRNAs that enhance fitness of HeLa cells and have been reported to be up-regulated in cervical cancer (Table2).	GeCKO v2; LX-miR	_NA_	29720387
MIR31	hsa-miR-31-3p	HGNC:31630	ENSG00000199177	_NA_	Cervical cancer	pro	MIR31 - Cervical cancer	positive selection	Human	HeLa	N	Our screens identified 10 miRNAs that enhance fitness of HeLa cells and have been reported to be up-regulated in cervical cancer (Table2).	GeCKO v2; LX-miR	_NA_	29720387
MIR31	hsa-miR-31-5p	HGNC:31630	ENSG00000199177	_NA_	Cervical cancer	pro	MIR31 - Cervical cancer	positive selection	Human	HeLa	N	Our screens identified 10 miRNAs that enhance fitness of HeLa cells and have been reported to be up-regulated in cervical cancer (Table2).	GeCKO v2; LX-miR	_NA_	29720387
MIR92B	hsa-miR-92b-3p	HGNC:32920	ENSG00000284586	_NA_	Cervical cancer	pro	MIR92B - Cervical cancer	positive selection	Human	HeLa	N	Our screens identified 10 miRNAs that enhance fitness of HeLa cells and have been reported to be up-regulated in cervical cancer (Table2).	GeCKO v2; LX-miR	_NA_	29720387
MIR146B	hsa-miR-146b-5p	HGNC:32079	ENSG00000202569	_NA_	Cervical cancer	pro	MIR146B - Cervical cancer	positive selection	Human	HeLa	N	Our screens identified 10 miRNAs that enhance fitness of HeLa cells and have been reported to be up-regulated in cervical cancer (Table2).	GeCKO v2; LX-miR	_NA_	29720387
MIR151A	hsa-miR-151a-3p	_NA_	ENSG00000254324	_NA_	Cervical cancer	pro	MIR151A - Cervical cancer	positive selection	Human	HeLa	N	Our screens identified 10 miRNAs that enhance fitness of HeLa cells and have been reported to be up-regulated in cervical cancer (Table2).	GeCKO v2; LX-miR	_NA_	29720387
hsa-miR-194-5p	hsa-miR-194-5p	_NA_	-	_NA_	Cervical cancer	pro	hsa-miR-194-5p - Cervical cancer	positive selection	Human	HeLa	N	Our screens identified 10 miRNAs that enhance fitness of HeLa cells and have been reported to be up-regulated in cervical cancer (Table2).	GeCKO v2; LX-miR	_NA_	29720387
MIR378A	hsa-miR-378a-5p	_NA_	ENSG00000199047	_NA_	Cervical cancer	pro	MIR378A - Cervical cancer	positive selection	Human	HeLa	N	Our screens identified 10 miRNAs that enhance fitness of HeLa cells and have been reported to be up-regulated in cervical cancer (Table2).	GeCKO v2; LX-miR	_NA_	29720387
MIR625	hsa-miR-625-5p	HGNC:32881	ENSG00000207781	_NA_	Cervical cancer	pro	MIR625 - Cervical cancer	positive selection	Human	HeLa	N	Our screens identified 10 miRNAs that enhance fitness of HeLa cells and have been reported to be up-regulated in cervical cancer (Table2).	GeCKO v2; LX-miR	_NA_	29720387
MIR95	hsa-mir-95	HGNC:31647	ENSG00000207807	_NA_	Gastric cancer	pro	MIR95 - Gastric cancer	positive selection	Human	NCI-N87	N	Our screens also identified six miRNAs that enhance fitness in NCI-N87 cells and are up-regulated in gastric cancer, as well as three miRNAs that impair fitness and are down-regulated (Table 3).	GeCKO v2; LX-miR	_NA_	29720387
MIR181A2	hsa-mir-181a-2	HGNC:31549	ENSG00000207595	_NA_	Gastric cancer	pro	MIR181A2 - Gastric cancer	positive selection	Human	NCI-N87	N	Our screens also identified six miRNAs that enhance fitness in NCI-N87 cells and are up-regulated in gastric cancer, as well as three miRNAs that impair fitness and are down-regulated (Table 3).	GeCKO v2; LX-miR	_NA_	29720387
MIR188	hsa-mir-188	HGNC:31559	ENSG00000207768	_NA_	Gastric cancer	pro	MIR188 - Gastric cancer	positive selection	Human	NCI-N87	N	Our screens also identified six miRNAs that enhance fitness in NCI-N87 cells and are up-regulated in gastric cancer, as well as three miRNAs that impair fitness and are down-regulated (Table 3).	GeCKO v2; LX-miR	_NA_	29720387
MIR196B	hsa-mir-196b	HGNC:31790	ENSG00000283745	_NA_	Gastric cancer	pro	MIR196B - Gastric cancer	positive selection	Human	NCI-N87	N	Our screens also identified six miRNAs that enhance fitness in NCI-N87 cells and are up-regulated in gastric cancer, as well as three miRNAs that impair fitness and are down-regulated (Table 3).	GeCKO v2; LX-miR	_NA_	29720387
MIR584	hsa-mir-584	HGNC:32840	ENSG00000207714	_NA_	Gastric cancer	pro	MIR584 - Gastric cancer	positive selection	Human	NCI-N87	N	Our screens also identified six miRNAs that enhance fitness in NCI-N87 cells and are up-regulated in gastric cancer, as well as three miRNAs that impair fitness and are down-regulated (Table 3).	GeCKO v2; LX-miR	_NA_	29720387
MIR1304	hsa-mir-1304	HGNC:35302	ENSG00000284458	_NA_	Gastric cancer	pro	MIR1304 - Gastric cancer	positive selection	Human	NCI-N87	N	Our screens also identified six miRNAs that enhance fitness in NCI-N87 cells and are up-regulated in gastric cancer, as well as three miRNAs that impair fitness and are down-regulated (Table 3).	GeCKO v2; LX-miR	_NA_	29720387
MIRLET7A3	hsa-let-7a-3p	HGNC:31478	ENSG00000283990	_NA_	Gastric cancer	anti	MIRLET7A3 - Gastric cancer	positive selection	Human	NCI-N87	N	Our screens also identified six miRNAs that enhance fitness in NCI-N87 cells and are up-regulated in gastric cancer, as well as three miRNAs that impair fitness and are down-regulated (Table 3).	GeCKO v2; LX-miR	_NA_	29720387
MIR100	hsa-mir-100	HGNC:31487	ENSG00000207994	_NA_	Gastric cancer	anti	MIR100 - Gastric cancer	positive selection	Human	NCI-N87	N	Our screens also identified six miRNAs that enhance fitness in NCI-N87 cells and are up-regulated in gastric cancer, as well as three miRNAs that impair fitness and are down-regulated (Table 3).	GeCKO v2; LX-miR	_NA_	29720387
MIR149	hsa-mir-149	HGNC:31536	ENSG00000207611	_NA_	Gastric cancer	anti	MIR149 - Gastric cancer	positive selection	Human	NCI-N87	N	Our screens also identified six miRNAs that enhance fitness in NCI-N87 cells and are up-regulated in gastric cancer, as well as three miRNAs that impair fitness and are down-regulated (Table 3).	GeCKO v2; LX-miR	_NA_	29720387
WEE1	WEE1	HGNC:12761	ENSG00000166483	P30291	Malignant Pleural Mesothelioma	pro	WEE1 - G2/M checkpoint - Malignant Pleural Mesothelioma	negative selection	Human, mice	MESO-1	Y	We further showed that deregulation of the G2-M checkpoint contributes to chemotherapy resistance, and that WEE1 inhibition synergizes with cisplatin/MTA, leading to enhanced MPM cell death in vitro and potent antitumor effects in vivo.	Brunello	_NA_	31694888
SNHG5	SNHG5	HGNC:21026	ENSG00000203875	_NA_	Breast cancer	pro	SNHG5 - Breast cancer	_NA_	Human	CHL-1; A549; NCI-H23	N	Decreased SNHG5 expression was associated with reduced survival in both the breast cancer and cutaneous melanoma patient cohorts	_NA_	Not Genome-wide screening, just knoking down SNHG5.	26595770
SNHG5	SNHG5	HGNC:21026	ENSG00000203875	_NA_	Cutaneous melanoma	pro	SNHG5 - Cutaneous melanoma	_NA_	Human	CHL-1; A549; NCI-H23	N	Decreased SNHG5 expression was associated with reduced survival in both the breast cancer and cutaneous melanoma patient cohorts	_NA_	Not Genome-wide screening, just knoking down SNHG5.	26595770
FGFR4	FGFR4	HGNC:3691	ENSG00000160867	P22455	Breast cancer	pro	FGFR4 - β-catenin/TCF4-SLC7A11/FPN1 - Breast cancer	negative selection	Human, mice	rSKBR3	Y	FGFR4 inhibition enhances susceptibility to anti-HER2 therapy in resistant breast cancer.	GeCKOv2.0	_NA_	35562334
MMP15	MMP15	HGNC:7161	ENSG00000102996	P51511	Colorectal cancer	pro	MMP15 - Colorectal cancer	negative selection	Human	HT-29; Caco-2	N	These findings revealed that MMP15, MRPL48, CALN1 and HADHB genes knockout might facilitate the sensitivity of CRC cell line Caco-2 to CTX.	GeCKO	_NA_	33048115
MRPL48	MRPL48	HGNC:16653	ENSG00000175581	Q96GC5	Colorectal cancer	pro	MRPL48 - Colorectal cancer	negative selection	Human	HT-29; Caco-2	N	These findings revealed that MMP15, MRPL48, CALN1 and HADHB genes knockout might facilitate the sensitivity of CRC cell line Caco-2 to CTX.	GeCKO	_NA_	33048115
CALN1	CALN1	HGNC:13248	ENSG00000183166	Q9BXU9	Colorectal cancer	pro	CALN1 - Colorectal cancer	negative selection	Human	HT-29; Caco-2	N	These findings revealed that MMP15, MRPL48, CALN1 and HADHB genes knockout might facilitate the sensitivity of CRC cell line Caco-2 to CTX.	GeCKO	_NA_	33048115
HADHB	HADHB	HGNC:4803	ENSG00000138029	P55084	Colorectal cancer	pro	HADHB - Colorectal cancer	negative selection	Human	HT-29; Caco-2	N	These findings revealed that MMP15, MRPL48, CALN1 and HADHB genes knockout might facilitate the sensitivity of CRC cell line Caco-2 to CTX.	GeCKO	_NA_	33048115
IL6	IL6	HGNC:6018	ENSG00000136244	P05231	Ovarian clear cell cancer	pro	IL6 - YAP - Ovarian clear cell cancer	_NA_	Human, mice	JHOC5; TOV21G	Y	Conditional KD of IL6 in the OCCA xenograft model delays tumor growth	_NA_	Not Genome-wide screening, just knoking down IL6.	32917727
PEG10	PEG10	HGNC:14005	ENSG00000242265	Q86TG7	Ewing sarcoma	anti	PEG10 - TGFβ signalling pathway - Ewing sarcoma	negative selection	Human	SKNMC	Y	CRISPR activation screen identifies TGFβ-associated PEG10 as a crucial tumor suppressor in Ewing sarcoma	LIBerty	_NA_	35739280
UCA1	UCA1	HGNC:37126	ENSG00000214049	_NA_	Bladder cancer	pro	UCA1 - apoptosis - Bladder cancer; UCA1 - cell mobility - Bladder cancer	_NA_	Human, mice	5637	Y	Inhibition of long non-coding RNA UCA1 by CRISPR/Cas9 attenuated malignant phenotypes of bladder cancer	_NA_	Not Genome-wide screening, just knoking down UCA1.	28038452
VEGFA	VEGFA	HGNC:12680	ENSG00000112715	P15692	Osteosarcoma	pro	VEGFA - Osteosarcoma	_NA_	Mice	K7M2	Y	Our results demonstrated that LC09 facilitated selective distribution of CRISPR/Cas9 in both orthotopic OS and lung metastasis, leading to effective VEGFA genome editing in tumor, decreased VEGFA expression and secretion, inhibited orthotopic OS malignancy and lung metastasis, as well as reduced angiogenesis and bone lesion with no detectable toxicity.	GeCKOv2	Not Genome-wide screening, just knoking down VEGFA.	28938163
KAT7	KAT7	HGNC:17016	ENSG00000100425	O95251	Nasopharyngeal carcinoma	pro	KAT7 - Nasopharyngeal carcinoma	negative selection	Human	C666-1; NP69	Y	These data suggest that KAT7 can contribute NPC cell growth and survival through up-regulation of NPC-essential genes.	Brunello	_NA_	31073033
BRD1	BRD1	HGNC:1102	ENSG00000103510	O95696	Nasopharyngeal carcinoma	pro	BRD1 - Nasopharyngeal carcinoma	negative selection	Human	C666-1; NP69	N	BRD1 expression levels in NPC tissues were also significantly higher than in non-NPC tissues by RNA-Seq (p = 0.0079)	Brunello	_NA_	31073033
KAT8	KAT8	HGNC:17933	ENSG00000117394	Q9H7Z6	Nasopharyngeal carcinoma	pro	KAT8 - Nasopharyngeal carcinoma	negative selection	Human	C666-1; NP69	Y	KAT8 is essential for NPC.	Brunello	_NA_	31073033
SLC2A1	SLC2A1	HGNC:11005	ENSG00000125826	P11166	Nasopharyngeal carcinoma	pro	SLC2A1 - Nasopharyngeal carcinoma	negative selection	Human	C666-1; NP69	Y	SLC2A1 is essential for NPC growth	Brunello	_NA_	31073033
RBCK1	RBCK1	HGNC:15864	ENSG00000092098	Q9BYM8	Nasopharyngeal carcinoma	pro	RBCK1 - NF-κB - Nasopharyngeal carcinoma	negative selection	Human	C666-1; NP69	Y	These data suggest that LUBAC complexes are important for NPC cell growth.	Brunello	The linear ubiquitination assembly complex (LUBAC) component.	31073033
RNF31	RNF31	HGNC:16031	ENSG00000285152	Q96EP0	Nasopharyngeal carcinoma	pro	RNF31 - NF-κB - Nasopharyngeal carcinoma	negative selection	Human	C666-1; NP69	Y	These data suggest that LUBAC complexes are important for NPC cell growth.	Brunello	The linear ubiquitination assembly complex (LUBAC) component.	31073033
SHARPIN	SHARPIN	HGNC:25321	ENSG00000179526	Q9H0F6	Nasopharyngeal carcinoma	pro	SHARPIN - NF-κB - Nasopharyngeal carcinoma	negative selection	Human	C666-1; NP69	N	These data suggest that LUBAC complexes are important for NPC cell growth.	Brunello	The linear ubiquitination assembly complex (LUBAC) component.	31073033
MDM2	MDM2	HGNC:6973	ENSG00000135679	Q00987	Nasopharyngeal carcinoma	pro	MDM2 - TP53 - Nasopharyngeal carcinoma	negative selection	Human	C666-1; NP69	Y	MDM2 and PIK3C3 are important for C666-1 cell growth	Brunello	_NA_	31073033
PIK3C3	PIK3C3	HGNC:8974	ENSG00000078142	Q8NEB9	Nasopharyngeal carcinoma	pro	PIK3C3 - TP53 - Nasopharyngeal carcinoma	negative selection	Human	C666-1; NP69	Y	MDM2 and PIK3C3 are important for C666-2 cell growth	Brunello	_NA_	31073033
ZNF319	ZNF319	HGNC:13644	ENSG00000166188	Q9P2F9	Breast cancer	anti	ZNF319 - Cell cycle - Breast cancer	positive selection	Human, mice	MCF-7	Y	In summary, our study identifies ZNF319 as a novel metastasis suppressor gene arresting tumor cell cycle in breast cancer and thus presents a novel potential therapeutic target for breast cancer treatment.	GeCKO v2	_NA_	34902746
MDM2	MDM2	HGNC:6973	ENSG00000135679	Q00987	Non-Small Cell Lung Cancer	pro	MDM2 - P53 - Cell proliferation - Non Small Cell Lung Cancer	negative selection	Human, mice	NCI‐H460; A549; BEAS‐2B	Y	We identified MDM2 as an essential gene and a potential therapeutic target in wtTP53-RTK NSCLC via a genome-wide CRISPR/Cas9 screening.	GeCKO v2	_NA_	35692096
KPNB1	KPNB1	HGNC:6400	ENSG00000108424	Q14974	Epithelial ovarian cancer	pro	KPNB1 - apoptosis - Epithelial ovarian cancer	negative selection	Human, mice	SKOV3	Y	Taken together, these results suggest that KPNB1 inhibition exerts its antitumor effect, in part, by inducing apoptosis and cell cycle arrest in human EOC.	GeCKO v2	_NA_	28811376
ENY2	ENY2	HGNC:24449	ENSG00000120533	Q9NPA8	Acute myeloid leukemia	pro	ENY2 - Deubiquitination of histones - Acute myeloid leukemia	positive selection	Human, mice	OCI-AML2; OCI-AML3	N	Importantly, increased global levels of H2B ubiquitination were observed in AML2 cells and AML3 cells deficient for all 3 SAGA DUBm components (Figure 2F), suggesting that the SAGA complex may enhance the resistance of AML cells to DNT-mediated cytotoxicity through the deubiquitination of histones across the genome.	_NA_	A component of the deubiquitinating module (DUBm) of the SAGA complex	33270841
USP22	USP22	HGNC:12621	ENSG00000124422	Q9UPT9	Acute myeloid leukemia	pro	USP22 - Deubiquitination of histones - Acute myeloid leukemia	positive selection	Human, mice	OCI-AML2; OCI-AML3	N	Importantly, increased global levels of H2B ubiquitination were observed in AML2 cells and AML3 cells deficient for all 3 SAGA DUBm components (Figure 2F), suggesting that the SAGA complex may enhance the resistance of AML cells to DNT-mediated cytotoxicity through the deubiquitination of histones across the genome.	_NA_	A component of the deubiquitinating module (DUBm) of the SAGA complex	33270841
ATXN7L3	ATXN7L3	HGNC:25416	ENSG00000087152	Q14CW9	Acute myeloid leukemia	pro	ATXN7L3 - Deubiquitination of histones - Acute myeloid leukemia	positive selection	Human, mice	OCI-AML2; OCI-AML3	N	Importantly, increased global levels of H2B ubiquitination were observed in AML2 cells and AML3 cells deficient for all 3 SAGA DUBm components (Figure 2F), suggesting that the SAGA complex may enhance the resistance of AML cells to DNT-mediated cytotoxicity through the deubiquitination of histones across the genome.	_NA_	A component of the deubiquitinating module (DUBm) of the SAGA complex	33270841
FCGR1A	FCGR1A	HGNC:3613	ENSG00000150337	P12314	Acute myeloid leukemia	pro	FCGR1A - Acute myeloid leukemia	positive selection	Human, mice	OCI-AML2; OCI-AML3	Y	FCGR1A (CD64) expression on AML increases its sensitivity to DNTs.	_NA_		33270841
KEAP1	KEAP1	HGNC:23177	ENSG00000079999	Q14145	Lung adenocarcinoma	anti	KEAP1 - NRF2 - Lung adenocarcinoma	_NA_	Human, mice	KP-derived lung tumor cell lines	Y	We show that loss of Keap1 hyperactivates NRF2 and promotes KRAS-driven LUAD in mice.	_NA_	Not Genome-wide screening, just knoking down Keap1.	28967920
DUSP4	DUSP4	HGNC:3070	ENSG00000120875	Q13115	Melanoma	pro	DUSP4 - MAPK - Melanoma	_NA_	Human	IGR1; A375	Y	We verified that genetic inactivation of DUSP4 and PPP2R2A reduces the proliferation of melanoma cells. DUSP4 encodes an inhibitor of ERK, suggesting that further activation of MAPK signaling activity through its loss is selectively deleterious to melanoma cells.	_NA_	Not Genome-wide screening, just knoking down Keap2.	32767816
PPP2R2A	PPP2R2A	HGNC:9304	ENSG00000221914	P63151	Melanoma	pro	PPP2R2A - Melanoma	_NA_	Human	IGR1; A375	Y	We verified that genetic inactivation of DUSP4 and PPP2R2A reduces the proliferation of melanoma cells. DUSP4 encodes an inhibitor of ERK, suggesting that further activation of MAPK signaling activity through its loss is selectively deleterious to melanoma cells.	_NA_	Not Genome-wide screening, just knoking down PPP2R2A.	32767816
IL10RA	IL10RA	HGNC:5964	ENSG00000110324	Q13651	Anaplastic large cell lymphoma	pro	IL10RA - STAT3 - Anaplastic large cell lymphoma	positive selection	Human	K299; SUP-M2; DEL	Y	Through genome-wide clustered regularly interspaced short palindromic repeats (CRISPR) activation and knockout screens in ALCL cell lines, combined with RNA sequencing data derived from ALK inhibitor-relapsed patient tumors, we show that resistance to ALK inhibition by crizotinib in ALCL can be driven by aberrant upregulation of interleukin 10 receptor subunit alpha (IL10RA).	_NA_	_NA_	32573700
HASPIN	GSG2	HGNC:19682	ENSG00000177602	Q8TF76	Breast cancer	pro	HASPIN - Breast cancer	negative selection	Human, mice	MDA‐MB‐231	Y	Genetic depletion of GSG2 marginally inhibits breast cancer cell growth but significantly sensitizes cells to MLN8237 killing	GeCKOv2; Eric Lander	GSG2 in article.	33471959
CRKL	CRKL	HGNC:2363	ENSG00000099942	P46109	Colorectal cancer	pro	CRKL - SASH1 - Colorectal cancer	_NA_	Human	HCT116	N	Patients with stage III colorectal cancer who received adjuvant 5-fluorouracil therapy had significantly worse survival when intratumoral CRKL expression was increased.	_NA_	CRISPR/Cas9-mediated CRKL deficiency	30480076
MIEF2	MIEF2	HGNC:17920	ENSG00000177427	Q96C03	Colorectal cancer	anti	MIEF2 - Release of mitochondrial cytochrome C - Apoptosis - Colorectal cancer	positive selection	Human	SW480	Y	MIEF2 deletion increases the resistance of CRC cells to OXL	Brunello	_NA_	36106106
DUSP4	DUSP4	HGNC:3070	ENSG00000120875	Q13115	Melanoma	pro	DUSP4 - Hyperactivates ERK - Melanoma	positive selection	Human	MEL202	Y	Together, these data suggest that genetic suppression of DUSP4/6 induces growth arrest in NRAS mutant cutaneous melanoma cells through their phosphatase activity.	Digenic Paralog CRISPR library	_NA_	34857952
DUSP6	DUSP6	HGNC:3072	ENSG00000139318	Q16828	Melanoma	pro	DUSP6 - Hyperactivates ERK - Melanoma	positive selection	Human	MEL202	Y	Together, these data suggest that genetic suppression of DUSP4/6 induces growth arrest in NRAS mutant cutaneous melanoma cells through their phosphatase activity.	Digenic Paralog CRISPR library	_NA_	34857952
BEND3	BEND3	HGNC:23040	ENSG00000178409	Q5T5X7	Acute myeloid leukemia	anti	BEND3 - Acute myeloid leukemia	positive selection	Human, mice	OCI-AML2	Y	BEND3 knockout confers resistance to TAK-243 in AML cells.	90k library	_NA_	33476303
AR	AR	HGNC:644	ENSG00000169083	P10275	Prostate cancer	pro	AR - Apoptosis - Prostate cancer	_NA_	Human	LNCaP	Y	The Cell Counting kit-8 assay demonstrated that knocking down the androgen receptor using the clustered regularly interspaced short palindromic repeats-associated protein system inhibited prostate cancer cell proliferation.	_NA_	Not Genome-wide screening, just knoking down AR.	29257308
LATS2	LATS2	HGNC:6515	ENSG00000150457	Q9NRM7	Hepatocellular carcinoma	anti	LATS2 - YAP - Hippo - Hepatocellular carcinoma	positive selection	Human, mice	HLF	Y	Inhibition of LATS2 Confers Regorafenib Resistance to HCC Cell Lines	Brunello	_NA_	31540262
DCPS	DCPS	HGNC:29812	ENSG00000110063	Q96C86	Acute myeloid leukemia	pro	DCPS - Hematopoiesis - Acute myeloid leukemia	negative selection	Human, mice	Mouse leukemia cells (CALM/AF10 and MLL/AF9)	Y	Here, we show that the mRNA decapping enzyme scavenger (DCPS) gene is essential for AML cell survival.	GeCKO v2	_NA_	29478914
PKMYT1	PKMYT1	HGNC:29650	ENSG00000127564	Q99640	Osteosarcoma	anti	PKMYT1 - Osteosarcoma	negative selection	Human	143B; MG63; U2OS/MTX300	Y	PKMYT1 and TP53RK showed higher expression in osteosarcoma than in normal bone tissue, whereas TRRAP showed no significant difference. High expression of all 3 kinases was associated with relatively poor prognosis in patients with osteosarcoma.	_NA_	_NA_	32944406
TP53RK	TP53RK	HGNC:16197	ENSG00000172315	Q96S44	Osteosarcoma	anti	TP53RK - Osteosarcoma	negative selection	Human	143B; MG63; U2OS/MTX300	Y	PKMYT1 and TP53RK showed higher expression in osteosarcoma than in normal bone tissue, whereas TRRAP showed no significant difference. High expression of all 3 kinases was associated with relatively poor prognosis in patients with osteosarcoma.	_NA_	_NA_	32944406
TRRAP	TRRAP	HGNC:12347	ENSG00000196367	Q9Y4A5	Osteosarcoma	anti	TRRAP - Osteosarcoma	negative selection	Human	143B; MG63; U2OS/MTX300	Y	PKMYT1 and TP53RK showed higher expression in osteosarcoma than in normal bone tissue, whereas TRRAP showed no significant difference. High expression of all 3 kinases was associated with relatively poor prognosis in patients with osteosarcoma.	_NA_	_NA_	32944406
ANAPC13	ANAPC13	HGNC:24540	ENSG00000129055	Q9BS18	Triple-negative breast cancer	anti	ANAPC13 - Triple-negative breast cancer	positive selection	Human	MDA-MB-231; MDA-MB-468	Y	Following CRISPR editing or siRNA knockdown, we conducted colony survival assays to determine the effects of gene manipulation on sensitivity to CFI-402257. Both of these methods confirmed that ANAPC4, ANAPC13, and MAD2L1BP mediate CFI-402257 response in MDA-MB-231 cells, as genetic interference with these genes led to increased TNBC resistance to TTK inhibition	Toronto Human Knockout Pooled Library		29378962
MAD2L1BP	MAD2L1BP	HGNC:21059	ENSG00000124688	Q15013	Triple-negative breast cancer	anti	MAD2L1BP - Triple-negative breast cancer	positive selection	Human	MDA-MB-231; MDA-MB-468	Y	Following CRISPR editing or siRNA knockdown, we conducted colony survival assays to determine the effects of gene manipulation on sensitivity to CFI-402257. Both of these methods confirmed that ANAPC4, ANAPC13, and MAD2L1BP mediate CFI-402257 response in MDA-MB-231 cells, as genetic interference with these genes led to increased TNBC resistance to TTK inhibition	Toronto Human Knockout Pooled Library		29378962
ANAPC4	ANAPC4	HGNC:19990	ENSG00000053900	Q9UJX5	Triple-negative breast cancer	anti	ANAPC4 - Triple-negative breast cancer	_NA_	Human	MDA-MB-231	Y	Following CRISPR editing or siRNA knockdown, we conducted colony survival assays to determine the effects of gene manipulation on sensitivity to CFI-402257. Both of these methods confirmed that ANAPC4, ANAPC13, and MAD2L1BP mediate CFI-402257 response in MDA-MB-231 cells, as genetic interference with these genes led to increased TNBC resistance to TTK inhibition	_NA_	Not Genome-wide screening, just knoking down ANAPC4.	29378962
CELSR2	CELSR2	HGNC:3231	ENSG00000143126	Q9HCU4	Acute lymphoblastic leukemia	anti	CELSR2 - Non canonical Wnt signaling - Acute lymphoblastic leukemia	negative selection	Human, mice	NALM-6; 697	N	CELSR2 was the top gene downregulated in glucocorticoid resistant ALL and decreasing CELSR2 expression recapitulated glucocorticoid resistance in human leukemia cell lines.	GeCKOv2		32885175
SENP1	SENP1	HGNC:17927	ENSG00000079387	Q9P0U3	Prostate cancer	anti	SENP1 - CSR1 - Prostate cancer	_NA_	Human	PC3	N	Our data suggested that SENP1 associated with and stabilized CSR1 by modulating its SUMOylation status, representing the tumor suppressor function of SENP1 in prostate cancers.	_NA_	Not Genome-wide screening, just knoking down SENP1.	29705808
TGFB1	TAK1	HGNC:11766	ENSG00000105329	P01137	Pneumoconiosis	pro	TGFB1 - inflammation - fibrosis - Pneumoconiosis	_NA_	Rat, mice	C57BL/6 mice	Y	TAK1 inhibition attenuates both inflammation and fibrosis in experimental pneumoconiosis	_NA_	Not Genome-wide screening, just knoking down TAK1.	28698801
CDH1	CDH1	HGNC:1748	ENSG00000039068	P12830	Breast cancer	anti	CDH1 - E cadherin - Breast cancer	positive selection	Human, mice	MCF7	Y	Moreover, deletion of CDH1 or CTNNA1 inhibited the tumor-suppressor effects of Beclin 1 in breast cancer xenografts.	Brunello		33495338
CTNNA1	CTNNA1	HGNC:2509	ENSG00000044115	P35221	Breast cancer	anti	CTNNA1 - E cadherin - Breast cancer	positive selection	Human, mice	MCF7	Y	Moreover, deletion of CDH1 or CTNNA1 inhibited the tumor-suppressor effects of Beclin 1 in breast cancer xenografts.	Brunello		33495338
GPS2	GPS2	HGNC:4550	ENSG00000132522	Q13227	Uveal melanoma	anti	GPS2 - MAPK/PI3K Akt - Uveal melanoma, GPS2 -Slit/Robo - Uveal melanoma	positive selection	Human, mice	OCM1	Y	Furthermore, knocking-down GPS2 promoted the proliferation and metastatic abilities of UM cells both in vivo and in vitro.	GeCKO v2.0		35941228
HACE1	HACE1	HGNC:21033	ENSG00000085382	Q8IYU2	Liver cancer	anti	HACE1 - Optineurin ubiquitination - autophagy - Liver cancer	_NA_	Human	Hep3B; HepG2	Y	Demethylation of the HACE1 gene promoter increased HACE1 expression, inhibited the proliferation of liver cancer cells, and promoted OPTN ubiquitination and autophagy activity in liver cancer cells.	_NA_	CRISPR/cas-based demethylation single guide RNAs for the HACE1 gene, not Genome-wide screening.	30988809
RAD54L2	RAD54L2	HGNC:29123	ENSG00000164080	Q9Y4B4	Acute myeloid leukemia	pro	RAD54L2 - Acute myeloid leukemia	positive selection	Human	K-562	Y	RAD54L2, PRKDC, and ZNF451 were identified as novel markers associated with poor prognosis in pediatric AML and etoposide resistance	Brunello		36111891
PRKDC	PRKDC	HGNC:9413	ENSG00000253729	P78527	Acute myeloid leukemia	pro	PRKDC - Acute myeloid leukemia	positive selection	Human	K-562	Y	RAD54L2, PRKDC, and ZNF451 were identified as novel markers associated with poor prognosis in pediatric AML and etoposide resistance	Brunello		36111891
ZNF451	ZNF451	HGNC:21091	ENSG00000112200	Q9Y4E5	Acute myeloid leukemia	pro	ZNF451 - Acute myeloid leukemia	positive selection	Human	K-562	Y	RAD54L2, PRKDC, and ZNF451 were identified as novel markers associated with poor prognosis in pediatric AML and etoposide resistance	Brunello		36111891
FBXO42	FBXO42	HGNC:29249	ENSG00000037637	Q6P3S6	Melanoma	anti	FBXO42 - MAPK - TAK1 - Melanoma	positive selection	Human	SK‐MEL‐147	Y	These data confirm that KO of FBXO42 in NRAS‐mutant melanoma cells leads to resistance toward trametinib treatment.	GeCKO v2		31549767
ZAR1	ZAR1	HGNC:20436	ENSG00000182223	Q86SH2	Lung cancer	anti	ZAR1 - zinc-finger - ribosomal/mRNA networks - Lung cancer	_NA_	Human	FTC-133; Hep2; Hep2G; A549; HCT116	Y	We are also the first to report that ZAR1 methylation and expression reduction are of clinical importance as a prognostic marker for lung cancer and kidney cancer.	_NA_	Reactivation of the ZAR1	31801617
ZAR1	ZAR1	HGNC:20436	ENSG00000182223	Q86SH2	Kidney cancer	anti	ZAR1 - zinc-finger - ribosomal/mRNA networks - Kidney cancer	_NA_	Human	FTC-133; Hep2; Hep2G; A549; HCT116	Y	We are also the first to report that ZAR1 methylation and expression reduction are of clinical importance as a prognostic marker for lung cancer and kidney cancer.	_NA_	Reactivation of the ZAR1	31801617
NF1	NF1	HGNC:7765	ENSG00000196712	P21359	Liver cancer	anti	NF1 - RAS - Hmga2 - Liver cancer	positive selection	Human, mice	Mouse embryonic liver progenitor cells	Y	Using a CRISPR-based strategy, we identified Nf1, Plxnb1, Flrt2, and B9d1 as suppressors of liver tumor formation.	mGeCKOa		27956228
PLXNB1	PLXNB1	HGNC:9103	ENSG00000164050	O43157	Liver cancer	anti	PLXNB1 - Liver cancer	positive selection	Human, mice	Mouse embryonic liver progenitor cells	N	Using a CRISPR-based strategy, we identified Nf1, Plxnb1, Flrt2, and B9d1 as suppressors of liver tumor formation.	mGeCKOa		27956228
FLRT2	FLRT2	HGNC:3761	ENSG00000185070	O43155	Liver cancer	anti	FLRT2 - Liver cancer	positive selection	Human, mice	Mouse embryonic liver progenitor cells	N	Using a CRISPR-based strategy, we identified Nf1, Plxnb1, Flrt2, and B9d1 as suppressors of liver tumor formation.	mGeCKOa		27956228
B9D1	B9D1	HGNC:24123	ENSG00000108641	Q9UPM9	Liver cancer	anti	B9D1 - Liver cancer	positive selection	Human, mice	Mouse embryonic liver progenitor cells	N	Using a CRISPR-based strategy, we identified Nf1, Plxnb1, Flrt2, and B9d1 as suppressors of liver tumor formation.	mGeCKOa		27956228
MIR205	MIR205	HGNC:31583	ENSG00000284485	_NA_	Prostate cancer	anti	MIR205 - cell proliferation - Prostate cancer	_NA_	Human	LNCaP	N	miRNA (miR)?205, miR?221, miR?222, miR?30c, miR?224, miR?455?3p, miR?23b and miR?505 were downregulated in patients with prostate cancer (PCa) and were experimentally validated to function as tumor suppressors in prostate cancer cells, affecting tumor proliferation, invasion and aerobic glycolysis.	_NA_	CRISPR/Cas9-mediated gene knockout.	32901864
MIR221	MIR221	HGNC:31601	ENSG00000207870	_NA_	Prostate cancer	anti	MIR221 - cell proliferation - Prostate cancer	_NA_	Human	LNCaP	N	miRNA (miR)?205, miR?221, miR?222, miR?30c, miR?224, miR?455?3p, miR?23b and miR?505 were downregulated in patients with prostate cancer (PCa) and were experimentally validated to function as tumor suppressors in prostate cancer cells, affecting tumor proliferation, invasion and aerobic glycolysis.	_NA_	CRISPR/Cas9-mediated gene knockout.	32901864
MIR222	MIR222	HGNC:31602	ENSG00000207725	_NA_	Prostate cancer	anti	MIR222 - cell proliferation - Prostate cancer	_NA_	Human	LNCaP	N	miRNA (miR)?205, miR?221, miR?222, miR?30c, miR?224, miR?455?3p, miR?23b and miR?505 were downregulated in patients with prostate cancer (PCa) and were experimentally validated to function as tumor suppressors in prostate cancer cells, affecting tumor proliferation, invasion and aerobic glycolysis.	_NA_	CRISPR/Cas9-mediated gene knockout.	32901864
MIR30C1	miR?30c	HGNC:31626	ENSG00000207962	_NA_	Prostate cancer	anti	MIR30C1 - cell proliferation - Prostate cancer	_NA_	Human	LNCaP	N	miRNA (miR)?205, miR?221, miR?222, miR?30c, miR?224, miR?455?3p, miR?23b and miR?505 were downregulated in patients with prostate cancer (PCa) and were experimentally validated to function as tumor suppressors in prostate cancer cells, affecting tumor proliferation, invasion and aerobic glycolysis.	_NA_	CRISPR/Cas9-mediated gene knockout.	32901864
MIR30C2	miR?30c	HGNC:31627	ENSG00000199094	_NA_	Prostate cancer	anti	MIR30C2 - cell proliferation - Prostate cancer	_NA_	Human	LNCaP	N	miRNA (miR)?205, miR?221, miR?222, miR?30c, miR?224, miR?455?3p, miR?23b and miR?505 were downregulated in patients with prostate cancer (PCa) and were experimentally validated to function as tumor suppressors in prostate cancer cells, affecting tumor proliferation, invasion and aerobic glycolysis.	_NA_	CRISPR/Cas9-mediated gene knockout.	32901864
MIR224	MIR224	HGNC:31604	ENSG00000284363	_NA_	Prostate cancer	anti	MIR224 - cell proliferation - Prostate cancer	_NA_	Human	LNCaP	N	miRNA (miR)?205, miR?221, miR?222, miR?30c, miR?224, miR?455?3p, miR?23b and miR?505 were downregulated in patients with prostate cancer (PCa) and were experimentally validated to function as tumor suppressors in prostate cancer cells, affecting tumor proliferation, invasion and aerobic glycolysis.	_NA_	CRISPR/Cas9-mediated gene knockout.	32901864
MIR455	miR?455?3p	HGNC:32344	ENSG00000207726	_NA_	Prostate cancer	anti	MIR455 - cell proliferation - Prostate cancer	_NA_	Human	LNCaP	N	miRNA (miR)?205, miR?221, miR?222, miR?30c, miR?224, miR?455?3p, miR?23b and miR?505 were downregulated in patients with prostate cancer (PCa) and were experimentally validated to function as tumor suppressors in prostate cancer cells, affecting tumor proliferation, invasion and aerobic glycolysis.	_NA_	CRISPR/Cas9-mediated gene knockout.	32901864
MIR23B	MIR23B	HGNC:31606	ENSG00000207563	_NA_	Prostate cancer	anti	MIR23B - cell proliferation - Prostate cancer	_NA_	Human	LNCaP	N	miRNA (miR)?205, miR?221, miR?222, miR?30c, miR?224, miR?455?3p, miR?23b and miR?505 were downregulated in patients with prostate cancer (PCa) and were experimentally validated to function as tumor suppressors in prostate cancer cells, affecting tumor proliferation, invasion and aerobic glycolysis.	_NA_	CRISPR/Cas9-mediated gene knockout.	32901864
MIR505	MIR505	HGNC:32140	ENSG00000207633	_NA_	Prostate cancer	anti	MIR505 - cell proliferation - Prostate cancer	_NA_	Human	LNCaP	N	miRNA (miR)?205, miR?221, miR?222, miR?30c, miR?224, miR?455?3p, miR?23b and miR?505 were downregulated in patients with prostate cancer (PCa) and were experimentally validated to function as tumor suppressors in prostate cancer cells, affecting tumor proliferation, invasion and aerobic glycolysis.	_NA_	CRISPR/Cas9-mediated gene knockout.	32901864
ILK	ILK	HGNC:6040	ENSG00000166333	Q13418	Gastric cancer	pro	ILK - GSK3b - Gastric cancer	negative selection	Human	KatoIII	Y	ILK and EGFR inhibitors increase sensitivity to AZD4547 in FGFR2 amplified gastric cancer cells	_NA_	_NA_	31076567
CDK7	CDK7	HGNC:1778	ENSG00000134058	P50613	Pancreatic ductal adenocarcinoma	pro	CDK7 - STAT3-MCL1-CHK1 - antiproliferative effects - apoptosis - Pancreatic ductal adenocarcinoma	negative selection	Human, mice	TB32047	Y	CDK7 inhibition combined with standard chemotherapy suppresses PDAC tumor growth in vivo	_NA_	_NA_	35945614
CDK7	CDK7	HGNC:1778	ENSG00000277273	P50613	Pancreatic cancer	pro	CDK7 - antiproliferative effects - apoptosis - Pancreatic cancer	negative selection	Human, mice	TB32047	Y	Targeted inhibition of CDK7 enhanced gemcitabine and paclitaxel chemotherapy response in pancreatic cancer in vitro	_NA_	_NA_	35945614
CYLD	CYLD	HGNC:2584	ENSG00000083799	Q9NQC7	Prostate cancer	anti	CYLD - NoxO1 - Prostate cancer	negative selection	Human, mice	HEK293	N	CYLD depleted prostate cancer cells displayed increased proliferation and metastasis.	DUB-KO	_NA_	34742871
CBX8	CBX8	HGNC:15962	ENSG00000141570	Q9HC52	Pancreatic cancer	pro	IRS1 - CBX8 - PI3K/AKT - Pancreatic cancer	negative selection	Human, mice	PANC1; BXPC-3	Y	Genome-wide CRISPR-Cas9 screening identifies that hypoxia-inducible factor-1a-induced CBX8 transcription promotes pancreatic cancer progression via IRS1/AKT axis	GeCKO v2	_NA_	34853645
EPHA1	EPHA1	HGNC:3385	ENSG00000146904	P21709	Colorectal cancer	anti	EPHA1 - ERK - Colorectal cancer; EPHA1 - JNK - Colorectal cancer	_NA_	Human	HRT18	Y	EPHA1 suppresses spreading and adhesion of HRT18 colorectal cancer cells through deactivation of ERK and JNK signaling pathways.	_NA_	CRISPR/Cas9-mediated gene knockout.	26977017
ALDOA	ALDOA	HGNC:414	ENSG00000149925	P04075	Hepatocellular carcinoma	pro	ALDOA - Cell Proliferation/Migration - Hepatocellular carcinoma	negative selection	Human	HEK‐293T	Y	Our work identifies ALDOA as an essential driver for HCC cell growth under hypoxia, and we demonstrate that inhibition of ALDOA in the hypoxic TME is a promising therapeutic strategy for treating HCC.	_NA_	_NA_	33813748
PLK4	PLK4	HGNC:11397	ENSG00000142731	O00444	Rhabdoid tumor	pro	PLK4 - Rhabdoid tumor	negative selection	Human; zebrafish	MON	Y	Mutations in PLK4 significantly impaired rhabdoid tumor cell growth.PLK4 is overexpressed in MRTs, RTK, AT/RTs, and other embryonal brain tumors	_NA_	_NA_	28398638
IFNGR2	IFNGR2	HGNC:5440	ENSG00000159128	P38484	Acute myeloid leukemia	pro	IFNGR2 - IFN-γ - Acute myeloid leukemia	positive selection, negative selection	Human	K562	Y	Low Expression of IFNGR2 in Cancer Tissues Correlates With Better Survival of AML and KIRC Patients	GeCKO v2	_NA_	31921143
IFNGR2	IFNGR2	HGNC:5440	ENSG00000159128	P38484	Kidney renal clear cell carcinoma	pro	IFNGR2 - IFN-γ - Kidney renal clear cell carcinoma	positive selection, negative selection	Human	K562	Y	Low Expression of IFNGR2 in Cancer Tissues Correlates With Better Survival of AML and KIRC Patients	GeCKO v2	_NA_	31921143
KEAP1	KEAP1	HGNC:23177	ENSG00000079999	Q14145	Hepatocellular carcinoma	anti	KEAP1 - NRF2 - ROS - Hepatocellular carcinoma	negative selection	Human	HUH-7	Y	Taken together, our data indicate that deregulation of the KEAP1/Nrf2 pathway following KEAP1 inactivation contributes to sorafenib, lenvatinib, and regorafenib resistance in human HCC cells through up-regulation of Nrf2 downstream genes and decreased ROS levels.	GeCKO v2	_NA_	31903165
CARHSP1	CARHSP1	HGNC:17150	ENSG00000153048	Q9Y2V2	Glioblastoma	pro	CARHSP1 - TNFα- inflammatory - Glioblastoma	positive selection	Human	U87; U251	Y	CARHSP1 mRNA level was upregulated in irradiation-resistant GBM cells and knockdown of CARHSP1 sensitized GBM cells to radiotherapy.	SAM	_NA_	34290231
INO80C	INO80C	HGNC:26994	ENSG00000153391	Q6PI98	Colorectal cancer	anti	INO80C - Colorectal cancer	negative selection	Human, mice	HCT116	Y	In addition, the chromatin remodeling protein INO80C was identified as a novel tumor suppressor in KRASMUT colorectal and pancreatic tumor xenografts.	GeCKO v2	_NA_	28954733
INO80C	INO80C	HGNC:26994	ENSG00000153391	Q6PI98	Pancreatic cancer	anti	INO80C - Pancreatic cancer	negative selection	Human, mice	HCT116	Y	In addition, the chromatin remodeling protein INO80C was identified as a novel tumor suppressor in KRASMUT colorectal and pancreatic tumor xenografts.	GeCKO v2	_NA_	28954733
ACVR1B	ACVR1B	HGNC:172	ENSG00000135503	P36896	Colorectal cancer	anti	ACVR1B - Colorectal cancer	positive selection	Human, mice	Cells from intestinal tumor organoids	Y	These studies showed that Acvr1b, Acvr2a, and Arid2 could function as tumor suppressor genes (TSGs) in CRC and uncovered a role for Trp53 in tumor metastasis.	_NA_	_NA_	31300537
ACVR2A	ACVR2A	HGNC:173	ENSG00000121989	P27037	Colorectal cancer	anti	ACVR2A - Colorectal cancer	positive selection	Human, mice	Cells from intestinal tumor organoids	Y	These studies showed that Acvr1b, Acvr2a, and Arid2 could function as tumor suppressor genes (TSGs) in CRC and uncovered a role for Trp53 in tumor metastasis.	_NA_	_NA_	31300537
ARID2	ARID2	HGNC:18037	ENSG00000189079	Q68CP9	Colorectal cancer	anti	ARID2 - Colorectal cancer	positive selection	Human, mice	Cells from intestinal tumor organoids	Y	These studies showed that Acvr1b, Acvr2a, and Arid2 could function as tumor suppressor genes (TSGs) in CRC and uncovered a role for Trp53 in tumor metastasis.	_NA_	_NA_	31300537
YAP1	YAP1	HGNC:16262	ENSG00000137693	P46937	Non-small cell lung cancer	pro	YAP1 - RIT1M90I - Non small cell lung cancer	positive selection	Human, mice	PC9	Y	Together, this human tumor data strengthens our findings and provides further evidence to support the hypothesis that RIT1M90I and YAP1 synergize to promote the growth and proliferation of non-small cell lung cancer tumors.	_NA_	_NA_	35419481
KEAP1	KEAP1	HGNC:23177	ENSG00000079999	Q14145	Hepatocellular carcinoma	anti	KEAP1 - NRF2 - FGF21 - Hepatocellular carcinoma	positive selection	Human, mice	HepG2	Y	Downregulation of KEAP1 decreases sorafenib’s sensitivity in HCC cells	GeCKOv1		35380342
CDKN1A	CDKN1A	HGNC:1784	ENSG00000124762	P38936	Esophageal squamous cell carcinoma	pro	CDKN1A - apoptosis - Esophageal squamous cell carcinoma	positive selection	Human	KYSE-180	N	CDKN1A, ELAVL2 and TSPAN4 promote resistant to chemotherapies in ESCC cell lines through regulating cell apoptosis	SAM		31285951
ELAVL2	ELAVL2	HGNC:3313	ENSG00000107105	Q12926	Esophageal squamous cell carcinoma	pro	ELAVL2 - apoptosis - Esophageal squamous cell carcinoma	positive selection	Human	KYSE-180	N	CDKN1A, ELAVL2 and TSPAN4 promote resistant to chemotherapies in ESCC cell lines through regulating cell apoptosis	SAM		31285951
TSPAN4	TSPAN4	HGNC:11859	ENSG00000214063	O14817	Esophageal squamous cell carcinoma	pro	TSPAN4 - apoptosis - Esophageal squamous cell carcinoma	positive selection	Human	KYSE-180	N	CDKN1A, ELAVL2 and TSPAN4 promote resistant to chemotherapies in ESCC cell lines through regulating cell apoptosis	SAM		31285951
PTPMT1	PTPMT1	HGNC:26965	ENSG00000110536	Q8WUK0	Hepatocellular carcinoma	pro	PTPMT1 - phosphatidylglycerol - Hepatocellular carcinoma; PTPMT1 - cardiolipin - Hepatocellular carcinoma	negative selection	Human, mice	MHCC97L	Y	PTPMT1 KO attenuated HCC tumor growth	GeCKO v2		33503428
CDK6	CDK6	HGNC:1777	ENSG00000105810	Q00534	Adult T-cell leukemia/lymphoma	pro	CDK6 - G1/S cell cycle transition - Adult T-cell leukemia/lymphoma	negative selection	Human, mice	KK1; ST1; Su9T01	Y	Here we report genome-wide CRISPR-Cas9 screening of ATLL models, which identified CDK6, CCND2, BATF3, JUNB, STAT3, and IL10RB as genes that are essential for the proliferation and/or survival of ATLL cells.	Brunello		34818414
CCND2	CCND2	HGNC:1583	ENSG00000118971	P30279	Adult T-cell leukemia/lymphoma	pro	CCND2 - G1/S cell cycle transition - Adult T-cell leukemia/lymphoma	negative selection	Human, mice	KK1; ST1; Su9T01	N	Here we report genome-wide CRISPR-Cas9 screening of ATLL models, which identified CDK6, CCND2, BATF3, JUNB, STAT3, and IL10RB as genes that are essential for the proliferation and/or survival of ATLL cells.	Brunello		34818414
BATF3	BATF3	HGNC:28915	ENSG00000123685	Q9NR55	Adult T-cell leukemia/lymphoma	pro	BATF3 - AP-1/IRF4 - Adult T-cell leukemia/lymphoma	negative selection	Human, mice	KK1; ST1; Su9T01	N	Here we report genome-wide CRISPR-Cas9 screening of ATLL models, which identified CDK6, CCND2, BATF3, JUNB, STAT3, and IL10RB as genes that are essential for the proliferation and/or survival of ATLL cells.	Brunello		34818414
JUNB	JUNB	HGNC:6205	ENSG00000171223	P17275	Adult T-cell leukemia/lymphoma	pro	JUNB - AP-1/IRF4 - Adult T-cell leukemia/lymphoma	negative selection	Human, mice	KK1; ST1; Su9T01	N	Here we report genome-wide CRISPR-Cas9 screening of ATLL models, which identified CDK6, CCND2, BATF3, JUNB, STAT3, and IL10RB as genes that are essential for the proliferation and/or survival of ATLL cells.	Brunello		34818414
STAT3	STAT3	HGNC:11364	ENSG00000168610	P40763	Adult T-cell leukemia/lymphoma	pro	STAT3 - JAK/STAT - Adult T-cell leukemia/lymphoma	negative selection	Human, mice	KK1; ST1; Su9T01	N	Here we report genome-wide CRISPR-Cas9 screening of ATLL models, which identified CDK6, CCND2, BATF3, JUNB, STAT3, and IL10RB as genes that are essential for the proliferation and/or survival of ATLL cells.	Brunello		34818414
IL10RB	IL10RB	HGNC:5965	ENSG00000243646	Q08334	Adult T-cell leukemia/lymphoma	pro	IL10RB - Adult T-cell leukemia/lymphoma	negative selection	Human, mice	KK1; ST1; Su9T01	N	Here we report genome-wide CRISPR-Cas9 screening of ATLL models, which identified CDK6, CCND2, BATF3, JUNB, STAT3, and IL10RB as genes that are essential for the proliferation and/or survival of ATLL cells.	Brunello		34818414
LGALS2	LGALS2	HGNC:6562	ENSG00000100079	P05162	Colorectal cancer	anti	LGALS2 - acute colitis - Colorectal cancer	positive selection, negative selection	Human, mice	HEK293	Y	Gal2 depletion exacerbated the AOM/DSS-induced colorectal cancer	GeCKO v2		33110234
KDM6A	UTX	HGNC:12637	ENSG00000147050	O15550	Lung cancer	anti	KDM6A - Colorectal cancer	negative selection	Human, mice	HEK-293T	Y	Through crossing the conditional Utx knockout allele to the KrasG12D/+ mouse model, we further find that Utx deletion dramatically promotes lung cancer progression.	_NA_		29632194
PAXIP1	Ptip	HGNC:8624	ENSG00000157212	Q6ZW49	Lung cancer	anti	PAXIP1 - Colorectal cancer	negative selection	Human, mice	HEK-293T	N	From individual knockout of 55 potential TSGs, we identify five genes, including Utx, Ptip, Acp5, Acacb, and Clu, whose knockout significantly promotes lung tumorigenesis.	_NA_		29632194
ACP5	ACP5	HGNC:124	ENSG00000102575	P13686	Lung cancer	anti	ACP5 - Colorectal cancer	negative selection	Human, mice	HEK-293T	N	From individual knockout of 55 potential TSGs, we identify five genes, including Utx, Ptip, Acp5, Acacb, and Clu, whose knockout significantly promotes lung tumorigenesis.	_NA_		29632194
ACACB	ACACB	HGNC:85	ENSG00000076555	O00763	Lung cancer	anti	ACACB - Colorectal cancer	negative selection	Human, mice	HEK-293T	N	From individual knockout of 55 potential TSGs, we identify five genes, including Utx, Ptip, Acp5, Acacb, and Clu, whose knockout significantly promotes lung tumorigenesis.	_NA_		29632194
CLU	CLU	HGNC:2095	ENSG00000120885	P10909	Lung cancer	anti	CLU - Colorectal cancer	negative selection	Human, mice	HEK-293T	N	From individual knockout of 55 potential TSGs, we identify five genes, including Utx, Ptip, Acp5, Acacb, and Clu, whose knockout significantly promotes lung tumorigenesis.	_NA_		29632194
ADPRS	ARH3	HGNC:21304	ENSG00000116863	Q9NX46	Prostate cancer	anti	ADPRS - autophagy - Prostate cancer	positive selection	Human	C4	N	These results indicate that loss/downregulation of ARH3 is associated with more aggressive PC.	Brunello v2		35933519
UBR5	UBR5	HGNC:16806	ENSG00000104517	O95071	Prostate cancer	anti	UBR5 - Prostate cancer	positive selection	Human	C4	N	Together, results indicate that UBR5 and YWHAE are overexpressed in some PCs, which might be favorable for olaparib response as our in vitro data showed that KO of UBR5 or YWHAE caused olaparib resistance in CRPC cells.	Brunello v2		35933519
YWHAE	YWHAE	HGNC:12851	ENSG00000108953	P62258	Prostate cancer	anti	YWHAE - Prostate cancer	positive selection	Human	C4	N	Together, results indicate that UBR5 and YWHAE are overexpressed in some PCs, which might be favorable for olaparib response as our in vitro data showed that KO of UBR5 or YWHAE caused olaparib resistance in CRPC cells.	Brunello v2		35933519
DUSP4	DUSP4	HGNC:3070	ENSG00000120875	Q13115	Hepatocellular carcinoma	anti	DUSP4 - p-ERK/p-MEK - Hepatocellular carcinoma	negative selection	Human, mice	HepG2	Y	Genome-Wide CRISPR/Cas9 Library Screening Identified that DUSP4 Deficiency Induces Lenvatinib Resistance in Hepatocellular Carcinoma	hGeCKO v2		35864956
HNRNPU	HNRNPU	HGNC:5048	ENSG00000153187	Q00839	Bladder urothelial carcinoma	pro	HNRNPU - NF1 - Bladder urothelial carcinoma	negative selection	Human, mice	T24	Y	Knockout of HNRNPU inhibited BUC progression by increasing cisplatin sensitivity	GeCKO v2		35130920
PLK1	PLK1	HGNC:9077	ENSG00000166851	P53350	Breast cancer	pro	PLK1 - BubR1 - Mad2 - Breast cancer	negative selection	Human, mice	MDA-MB-231; MDA-MB-468	Y	Moreover, PLK1 silencing sensitized breast cancer cells and mouse xenograft tumor models to PTX cytotoxicity.	The human kinome CRISPR/Cas9 pooled library (Addgene #1000000083)		35775700
USP3	USP3	HGNC:12626	ENSG00000140455	Q9Y6I4	Breast cancer	pro	USP3 - CDC25A - Breast cancer	_NA_	Human, mice	HEK293; HeLa	Y	USP3 overexpression in human breast cancer correlates with increased Cdc25A expression and poor prognosis.	_NA_	CRISPR/Cas9-mediated USP3 deficiency	32415280
MTA3	MTA3	HGNC:23784	ENSG00000057935	Q9BTC8	Pancreatic ductal adenocarcinoma	pro	MTA3 - CRIP2 - NFκB - Pancreatic ductal adenocarcinoma	positive selection	Human, mice	BxPC-3	Y	MTA3 promoted GEM resistance of PDAC cells in in vitro and in vivo experiments.	The human CRISPR activation pooled Library (Addgene #1000000078)		35981571
PHGDH	PHGDH	HGNC:8923	ENSG00000092621	O43175	Hepatocellular carcinoma	pro	PHGDH - αKG - NADPH - Hepatocellular carcinoma	negative selection	Human, mice	MHCC97L	Y	Inhibition of PHGDH sensitized HCC cells to Sorafenib treatment	GeCKO v2		31615983
HNRNPL	HNRNPL	HGNC:5045	ENSG00000104824	P14866	Prostate cancer	pro	HNRNPL - Alternative splicing - Androgen receptor - Prostate cancer	negative selection	Human	LNCaP	Y	HNRNPL Is Required for Prostate Cancer Cell Growth.	GeCKO v2		28611215
PCMT1	PCMT1	HGNC:8728	ENSG00000120265	P22061	Acute lymphoblastic leukemia	pro	PCMT1 - LAMB3 - integrin/FAK/SrcCell invasion and adhesion - Acute lymphoblastic leukemia	positive selection, negative selection	Human, mice	SKOV3	Y	Genome-wide CRISPR/Cas9 library screen identifies PCMT1 as a critical driver of ovarian cancer metastasis	GeCKO v2		35033172
LUC7L2	LUC7L2	HGNC:21608	ENSG00000146963	Q9Y383	Nasopharyngeal carcinoma	pro	LUC7L2 - SQSTM1 - autophagy - Nasopharyngeal carcinoma	negative selection	Human	CNE2IR	Y	Overexpression of LUC7L2 in NPC cells promoted cell viability following exposure to ionizing radiation (IR), while knockdown of LUC7L2 significantly slowed down the DNA replication and impaired cell survival, sensitized NPC-radioresistant cells to IR.	Brunello		34907164
WEE1	WEE1	HGNC:12761	ENSG00000166483	P30291	Hepatocellular carcinoma	pro	WEE1 - ATRX - apoptosis - Hepatocellular carcinoma	negative selection	Human, mice	PLC/PRF/5	Y	Treatment with the WEE1 inhibitor AZD1775 robustly inhibited the growth of several ATRX-deficient HCC cell lines in vitro, as well as xenografts in vivo.	GeCKO v2		31551363
PSTK	PSTK	HGNC:28578	ENSG00000179988	Q8IV42	Hepatocellular carcinoma	pro	PSTK - GPX4 - GSH - Ferroptosis - Hepatocellular carcinoma	negative selection	Human, mice	Hep3B; SNU-398	Y	The inhibition of phosphoseryl-tRNA kinase (PSTK) was found to increase HCC cell sensitivity to chemotherapeutic treatment.	TKOv3		34983546
CASP8AP2	CASP8AP2	HGNC:1510	ENSG00000118412	Q9UKL3	Non-Small Cell Lung Cancer	pro	CASP8AP2 - AP1 - Non-Small Cell Lung Cancer	negative selection	Human	NCI–H838; NCI–H1975; Calu-6; PC-9; NCI–H522; HCC827; NCI–H1650; NCI–H3122	Y	CASP8AP2 loss selectively decreased the viability of NSCLC cell lines	_NA_		36252816
SP3	SP3	HGNC:11208	ENSG00000172845	Q02447	Lymphomas	anti	SP3 - Lymphomas	negative selection	Mice	Murine cell	Y	In sum, our results demonstrate that both Sp3 and Phip behave as tumor suppressors in Eμ-Myc driven lymphomas.	_NA_		27982060
PHIP	PHIP	HGNC:15673	ENSG00000146247	Q8WWQ0	Lymphomas	anti	PHIP - Lymphomas	negative selection	Mice	Murine cell	Y	In sum, our results demonstrate that both Sp3 and Phip behave as tumor suppressors in Eμ-Myc driven lymphomas.	_NA_		27982060
KLF11	KLF11	HGNC:11811	ENSG00000172059	O14901	Sarcoma	anti	KLF11 - SIN3A/HDAC - YAP/TEAD - Sarcoma	positive selection	Human, mice	MG63	Y	Collectively, our study identifies KLF11 as a negative regulator in sarcoma CSCs and potential therapeutic target.	GeCKO v2		33571129
KLF11	KLF11	HGNC:11811	ENSG00000172059	O14901	Osteosarcoma	anti	KLF11 - SIN3A/HDAC - YAP/TEAD - Osteosarcoma	positive selection	Human, mice	MG63	Y	KLF11 negatively regulates osteosarcoma CSCs	GeCKO v2		33571129
ZNF587B	ZNF587B	HGNC:37142	ENSG00000269343	E7ETH6	Ovarian cancer	anti	ZNF587B - Ovarian cancer	positive selection	Human	SKOV3; A2780	Y	Loss of ZNF587B and SULF1 contributed to cisplatin resistance in ovarian cancer cell lines based on Genome-scale CRISPR/Cas9 screening	GeCKO v2		31218106
SULF1	SULF1	HGNC:20391	ENSG00000137573	Q8IWU6	Ovarian cancer	anti	SULF1 - Ovarian cancer	positive selection	Human	SKOV3; A2780	Y	Loss of ZNF587B and SULF1 contributed to cisplatin resistance in ovarian cancer cell lines based on Genome-scale CRISPR/Cas9 screening	GeCKO v2		31218106
KDM2A	KDM2A	HGNC:13606	ENSG00000173120	Q9Y2K7	Ovarian clear cell cancer	anti	KDM2A - PI3K/AKT/mTOR - EMT - Ovarian clear cell cancer	negative selection	Human	OVISE; TOV21G; ES2; JHOC5	Y	Knockdown of Either KDM2A or PAIP1 Suppresses the Growth of OCCC Cells	TKOv3 (Addgene #90294)		35723366
PAIP1	PAIP1	HGNC:16945	ENSG00000172239	Q9H074	Ovarian clear cell cancer	anti	PAIP1 - eIF4A - translational initiation - protein biosynthesis - Ovarian clear cell cancer	negative selection	Human	OVISE; TOV21G; ES2; JHOC5	Y	Knockdown of Either KDM2A or PAIP1 Suppresses the Growth of OCCC Cells	TKOv3 (Addgene #90294)		35723366
LAPTM5	LAPTM5	HGNC:29612	ENSG00000162511	Q13571	Hepatocellular carcinoma	pro	LAPTM5 - autophagic flux - Hepatocellular carcinoma	negative selection	Human, mice	Huh7	Y	Genome-Scale CRISPR screen identifies LAPTM5 driving lenvatinib resistance in hepatocellular carcinoma	GeCKO v2		36037300
PRMT5	PRMT5	HGNC:10894	ENSG00000100462	O14744	Pancreatic ductal adenocarcinoma	pro	PRMT5 - RPA - homology-directed DNA repair -	negative selection	Human, mice	PDX366	Y	The combination (Gem + PRMT5 inhibition) creates conditional lethality and synergistic reduction of PDAC tumors in vivo.	Addgene catalog no. 51047		33097661
TMSB4X	TMSB4X	HGNC:11881	ENSG00000205542	P62328	Diffuse-type gastric cancer	pro	TMSB4X - clonogenicity/anoikis - growth/metastasis - Diffuse-type gastric cancer	negative selection	Human, mice	S1M	Y	Collectively, these results demonstrate that Tmsb4x promotes DGC metastasis.	_NA_		34081824
USO1	USO1	HGNC:30904	ENSG00000138768	O60763	B-cell acute lymphoblastic leukemia	pro	USO1 - cell cycle - apoptosis - B cell acute lymphoblastic leukemia	negative selection	Human, mice	SEM; NALM	Y	Validating our findings, CRISPR/Cas9-mediated disruption of USO1 in MLL-translocated B-ALL cells reduced cell growth, promoted cell death, and altered the cell cycle.Depletion of USO1 leads to decreased cell growth, cell cycle arrest and increased apoptosis.	_NA_		34162911
PKP2	PKP2	HGNC:9024	ENSG00000057294	Q99959	Lung cancer	pro	PRMT1 - (PKP2/β-catenin/LIG4) - Lung cancer	negative selection	Human, mice	A549	Y	Here, we used an unbiased CRISPR/Cas9 library screen and identified plakophilin 2 (PKP2), a member of the ARM superfamily of proteins, as a critical driver of radiation resistance in lung cancer.	_NA_		33742119
MSH2	MSH2	HGNC:7325	ENSG00000095002	P43246	Muscle-invasive bladder cancer	pro	MSH2 - Muscle-invasive bladder cancer	positive selection	Human	MGHU4	Y	We report the first evidence that MSH2 protein level may contribute to chemotherapy resistance observed in muscle-invasive bladder cancer.	GeCKO		30414698
DYRK1A	DYRK1A	HGNC:3091	ENSG00000157540	Q13627	Pancreatic cancer	pro	DYRK1A - DNA Damage - Pancreatic cancer	negative selection	Human, mice	TB32047	Y	DYRK1A Knockout Enhances Radiotherapy Efficacy in Pancreatic Cancer Cells	Mouse Brie kinome pooled library; TBlib1; TBlib2; TBlib3		35053488
ITK	ITK	HGNC:6171	ENSG00000113263	Q08881	Ovarian cancer	anti	ITK - Ovarian cancer	positive selection	Human, mice	SKOV3	N	These results demonstrated that ITK might be an important tumor supressor gene for ovarian cancer metastasis.	GeCKO v2		34702300
KMT2A	KMT2A	HGNC:7132	ENSG00000118058	Q03164	Colorectal cancer	pro	KMT2A - Wnt/βcatenin - Colorectal cancer	positive selection	Human, mice	DLD1	Y	KMT2A overexpression is associated with malignant tumor growth in vivo and shortened survival in patients with CRC.	Brunello		34138730
MiR5197	MiR5197	HGNC:43450	ENSG00000266478	_NA_	Colorectal cancer	anti	MiR-5197 - CDK6 - G1/S Cell Cycle Arrest - Retards Proliferation - Colorectal cancer	positive selection	Human	RKO	Y	MiR-5197 Promotes CRC Cell Sensitivity to IR	GeCKO v2		34395263
ERCC8	ERCC8	HGNC:3439	ENSG00000049167	Q13216	Esophageal cancer	pro	ERCC8 - Esophageal cancer	positive selection, negative selection	Human	KYSE30	N	Ultimately, we identified and validated ERCC8 as a novel cisplatin-resistant gene in ESCA.	Brunello		35063774
ERBB	ERBB	HGNC:3236	-	P00533	Pancreatic cancer	pro	ERBB - PI3K - mTOR - Pancreatic cancer	negative selection	Human	MIAPACA2	Y	The ERBB-family can sustain pancreatic cancer cell proliferation and mediate resistance to PI3K inhibition associated with S6 phosphorylation	Avana4		32371585
HK2	HK2	HGNC:4923	ENSG00000159399	P52789	Liver cancer	pro	HK2 - acetyl-CoA - fatty acid β oxidation - Liver cancer	negative selection	Human, mice	HUH7	Y	Blocking HK2 or ACSL4 effectively inhibits liver cancer growth, and GalNac-siHK2 administration specifically targets the growth of orthotopic tumor xenografts.	_NA_		35603967
PRMT1	PRMT1	HGNC:5187	ENSG00000126457	Q99873	Prostate cancer	pro	PRMT1 - AR - Lung cancer - Prostate cancer	negative selection	Human, mice	22Rv1	Y	These results suggest that the growth-inhibitory effects of PRMT1 inhibition in prostate cancer cells are specifically mediated through the AR axis.	Brunello		35196489
DHX38	DHX38	HGNC:17211	ENSG00000140829	Q92620	Ovarian clear cell cancer	pro	DHX38 - apoptosis - Ovarian clear cell cancer	negative selection	Human, mice	JHOC5; ovarian surface epithelium (OSE)	Y	The splicing factor DHX38/PRP16 is required for ovarian clear cell carcinoma tumorigenesis, as revealed by a CRISPR-Cas9 screen.	GeCKO v2		34965029
SOD2	SOD2	HGNC:11180	ENSG00000112096	P04179	Non-Small Cell Lung Cancer	pro	SOD2 - mitochondrial ATP generation	negative selection	Human	A549; HCC15	Y	SOD2 inhibition increases β-Lapachone sensitivity in NSCLC	_NA_		35794066
CXCR4	CXCR4	HGNC:2561	ENSG00000121966	P61073	Triple-negative breast cancer	pro	CXCR4 - CXCL12 - migration - Triple-negative breast cancer	_NA_	Human	MDA-MB-231	Y	The knockout of the CXCR4 and CXCR7 genes affects the binding capacity and functions of CXCL12, inhibits the malignant progression of TNBC cells significantly, and may become a potential target for the treatment of TNBC.	_NA_	CRISPR/Cas9-mediated gene knockout.	31190884
ACKR3	ACKR3	HGNC:23692	ENSG00000144476	P25106	Triple-negative breast cancer	pro	ACKR3 - CXCL12 - migration - Triple-negative breast cancer	_NA_	Human	MDA-MB-231	Y	The knockout of the CXCR4 and CXCR7 genes affects the binding capacity and functions of CXCL12, inhibits the malignant progression of TNBC cells significantly, and may become a potential target for the treatment of TNBC.	_NA_	CRISPR/Cas9-mediated gene knockout.CXCR7 in article.	31190884
PLA2G4A	PLA2G4A	HGNC:9035	ENSG00000116711	P47712	Acute myeloid leukemia	pro	PLA2G4A - Acute myeloid leukemia	_NA_	Human, mice	293T; 32D	Y	This suggests that PLA2G4A inhibition may be especially effective against AML with MLLr or direct HOXA9 and MEIS1 upregulation.	_NA_	CRISPR/Cas9-mediated gene knockout.	34502319
GACAT3	GACAT3	HGNC:50847	ENSG00000236289	_NA_	Bladder cancer	pro	GACAT3 - Apoptosis - Bladder cancer; GACAT3 - Cell Migration - Bladder cancer	_NA_	Human	T24; 5637	Y	These findings suggest that GACAT3 functions as an oncogene in carcinogenesis of bladder cancer.	_NA_	CRISPR/Cas13-mediated gene knockout.	33537343
MAP4K4	MAP4K4	HGNC:6866	ENSG00000071054	O95819	Glioblastoma	pro	MAP4K4 - cell migration - Glioblastoma	positive selection, negative selection	Human	U138	Y	Inhibiting MAP4K4 blocks migration of four adult glioblastoma cell lines	_NA_		31570734
PLK1	PLK1	HGNC:9077	ENSG00000166851	P53350	Lung cancer	pro	PLK1 - (γH2AX–CHK1/2-E2F1) - cell-cycle arrest - Apoptosis - Lung cancer	negative selection	Human, mice	H520	Y	Together, these results indicate that PLK1 inhibition potently and selectively enhances the efficacy of FGFR-targeted therapy in FGFR1-amplified lung cancer cells.	Brunello		33685992
ASF1A	ASF1A	HGNC:20995	ENSG00000111875	Q9Y294	Lung adenocarcinoma	pro	ASF1A - M1-like macrophage polarization/T cell activation - Lung adenocarcinoma	negative selection	Human, mice	KP	N	Our findings provide a rationale for combining ASF1a inhibition and anti-PD-1 immunotherapy in lung ADC patients.	_NA_		31744829
MDM2	MDM2	HGNC:6973	ENSG00000135679	Q00987	Ewing sarcoma	pro	MDM2 - TP53 - Ewing sarcoma	_NA_	Human, mice	TC32; TC138; A673; EWS502	Y	Chemical inhibition of MDM2/MDM4 reduces viability of TP53 wild-type Ewing sarcoma	_NA_	CRISPR/Cas9-mediated gene knockout.	30045945
MDM4	MDM4	HGNC:6974	ENSG00000198625	O15151	Ewing sarcoma	pro	MDM4 - TP53 - Ewing sarcoma	_NA_	Human, mice	TC32; TC138; A673; EWS502	Y	Chemical inhibition of MDM2/MDM4 reduces viability of TP53 wild-type Ewing sarcoma	_NA_	CRISPR/Cas9-mediated gene knockout.	30045945
USP7	USP7	HGNC:12630	ENSG00000187555	Q93009	Ewing sarcoma	pro	USP7 - TP53 - Ewing sarcoma	_NA_	Human, mice	TC32; TC138; A673; EWS502	Y	Chemical inhibition of USP7 and Wip1 impairs the viability of?TP53?wild-type Ewing sarcoma cells	_NA_	CRISPR/Cas9-mediated gene knockout.	30045945
CDK12	CDK12	HGNC:24224	ENSG00000167258	Q9NYV4	Prostate cancer	pro	CDK12 - AR signaling - apoptosis - Prostate cancer	negative selection	Human	C4–2	Y	We performed a kinome-scale CRISPR/Cas9 screen and identified cyclin-dependent kinase 12 (CDK12) as being conservatively required for PCa cell survival. Suppression of CDK12 by the covalent inhibitor THZ531 led to an obvious anti-PCa effect.	_NA_		34315855
MTX1	MTX1	HGNC:7504	ENSG00000173171	Q13505	Hepatocellular carcinoma	pro	MTX1 - CISD1 - autophagy - Hepatocellular carcinoma	positive selection	Human, mice	HCC-LM3	Y	Genome-scale CRISPRa screening identifies MTX1 as a contributor for sorafenib resistance in hepatocellular carcinoma by augmenting autophagy.	SAM		34421355
SOX21-AS1	SOX21-AS1	HGNC:39807	ENSG00000227640	_NA_	Sarcoma	pro	SOX21-AS1 - hsa-mir-7-5p - mTOR - Sarcoma; SOX21-AS1 - hsa-mir-145-5p - KLF4 - Sarcoma	_NA_	Human	143B	Y	Highly expressed SOX21-AS1 significantly reduces the survival rate of SARC patients	_NA_	CRISPR/Cas13-mediated gene knockout.	34696664
lncGRS-1	lncGRS-1	_NA_	-	_NA_	Glioma	pro	lncGRS-1 - Glioma	positive selection, negative selection	Human, mice	U87	Y	Knockdown of lncGRS-1, a primate-conserved, nuclear-enriched lncRNA, inhibits the growth and proliferation of primary adult and pediatric glioma cells, but not the viability of normal brain cells.	Non-Coding Library		32234056
EZH2	EZH2	HGNC:3527	ENSG00000106462	Q15910	Esophageal squamous cell carcinoma	pro	EZH2 - (p21/RB) - Esophageal squamous cell carcinoma	positive selection	Human, mice	KYSE510	Y	We performed genome-wide gain-of-function screening with a CRISPR-SAM library and identified enhancer of zeste homolog 2 (EZH2) rendering ESCC cells resistant to the PI3Kα inhibitor CYH33.	SAM		35604910
CDK1	CDK1	HGNC:1722	ENSG00000170312	P06493	Gastrointestinal stromal tumor	pro	CDK1 - AKT - cell proliferation - Gastrointestinal stromal tumor	negative selection	Human, mice	GIST430/654	Y	CDK1 was critically required for advanced GIST, including imatinib-resistant GIST.	GeCKOv2		33727226
PDPK1	PDPK1	HGNC:8816	ENSG00000140992	O15530	Melanoma	pro	PDPK1 - MEK - Melanoma	negative selection	Human, mice	WM1361A	Y	These data suggest that PDPK1 may play a tumor-promoting role in NRAS mutant melanoma patients.	Takara Bio Guide-it?		35657206
BCL-XL	BCL-XL	HGNC:992	-	Q07817	High-grade serous ovarian cancer	pro	BCL-XL - apoptosis - High-grade serous ovarian cancer	positive selection	Human	Kuramochi; OVSAHO	Y	Hence, inhibition of BCL-XL or MCL1, but not BCL-2, increased cell killing of HGSOC in combination with cisplatin or paclitaxel, and may represent an effective therapeutic strategy.	_NA_		31462500
MCL1	MCL1	HGNC:6943	ENSG00000143384	Q07820	High-grade serous ovarian cancer	pro	MCL1 - apoptosis - High-grade serous ovarian cancer	positive selection	Human	Kuramochi; OVSAHO	Y	Hence, inhibition of BCL-XL or MCL1, but not BCL-2, increased cell killing of HGSOC in combination with cisplatin or paclitaxel, and may represent an effective therapeutic strategy.	_NA_		31462500
SGK1	SGK1	HGNC:10810	ENSG00000118515	O00141	Glioblastoma multiforme	pro	SGK1 - apoptosis - Glioblastoma multiforme	_NA_	Human, mice	GS6-22	Y	SGK1 depletion by CRISPR and pharmacological inhibition in GBM-SC lines	_NA_	CRISPR/Cas9-mediated gene knockout.	28993509
TM9SF2	TM9SF2	HGNC:11865	ENSG00000125304	Q99805	Colorectal cancer	pro	TM9SF2 - cell cycle progression - Colorectal cancer; TM9SF2 - oxidative phosphorylation - Colorectal cancer; TM9SF2 - ceramide signaling - Colorectal cancer	_NA_	Human, mice	HT-29; HCT116	Y	Transposon mutagenesis screen in mice identifies TM9SF2 as a novel colorectal cancer oncogene	_NA_	CRISPR/Cas9-mediated gene knockout.	30333512
MEK	MEK	_NA_	-	_NA_	Uveal melanoma	pro	MEK - FAK - apoptosis - Uveal melanoma	negative selection	Human, mice	293T	Y	Pharmacologic inhibition of MEK and FAK showed remarkable synergistic growth-inhibitory effects in uveal melanoma cells and exerted cytotoxic effects, leading to tumor collapse in uveal melanoma xenograft and liver mUM models in vivo.	Brunello		33568347
PTK2	PTK2	HGNC:9611	ENSG00000169398	Q05397	Uveal melanoma	pro	PTK2 - MEK - apoptosis - Uveal melanoma	negative selection	Human, mice	293T	Y	Pharmacologic inhibition of MEK and FAK showed remarkable synergistic growth-inhibitory effects in uveal melanoma cells and exerted cytotoxic effects, leading to tumor collapse in uveal melanoma xenograft and liver mUM models in vivo.	Brunello	FAK in article.	33568347
MIR190B	MIR190B	HGNC:33656	ENSG00000215938	_NA_	Lung cancer	anti	miR-190b - HUS1 - Lung cancer	negative selection	Human, mice	KrasG12D/Trp53L/L mice	Y	These data together demonstrated that miR-190b inhibited lung cancer cell proliferation potentially through targeting HUS1.	_NA_		33137086
HUS1	HUS1	HGNC:5309	ENSG00000136273	O60921	Lung cancer	pro	HUS1 - Lung cancer	_NA_	Human, mice	KrasG12D/Trp53L/L mice	Y	Depletion of HUS1 inhibits de novo lung tumorigenesis	_NA_	CRISPR/Cas9-mediated gene knockout.	33137086
ACKR3	ACKR3	HGNC:23692	ENSG00000144476	P25106	Prostate cancer	pro	ACKR3 - Prostate cancer	_NA_	Human	DU145R; PC3R	Y	The results showed that ACKR3 knockout or S100A4 knockdown was sufficient to reduce Doc-resistant PCa cell viability	_NA_	CRISPR/Cas9-mediated gene knockout.	31895690

## Sheet: Arthritis
baseMean,"log2FoldChange","lfcSE","stat","pvalue","padj","ensgstable","gene_symbol","regtype"
323.065039209796,0.492013072473796,0.294504718096189,1.67064580715172,0.0947916589387861,0.573877606685712,"ENSG00000000003_TSPAN6","TSPAN6","Not sig"
105.965188151334,1.26601296804041,0.8142956743587,1.55473375078096,0.120009492921016,0.620285294416121,"ENSG00000000005_TNMD","TNMD","Not sig"
602.283130934747,0.152147844672578,0.225693829836998,0.6741338244934,0.500226236850135,0.890930141516896,"ENSG00000000419_DPM1","DPM1","Not sig"
720.52507745609,0.0833374425566867,0.120668326436526,0.690632289497477,0.489796650431244,0.886682092189306,"ENSG00000000457_SCYL3","SCYL3","Not sig"
286.821527636485,0.0969976752391701,0.147250260243051,0.658726681223287,0.51007129638165,0.894265545954248,"ENSG00000000460_C1orf112","C1orf112","Not sig"
1175.79337464584,-0.253346339296642,0.337514155639285,-0.750624336975673,0.452878770333884,0.871835893914065,"ENSG00000000938_FGR","FGR","Not sig"
15882.4708220408,0.36476951158806,0.222489933022511,1.63948771359086,0.101111727413084,0.587826657306109,"ENSG00000000971_CFH","CFH","Not sig"
1733.02275595456,0.122451715136008,0.191977730561458,0.637843330983681,0.523575669809052,0.899035573302023,"ENSG00000001036_FUCA2","FUCA2","Not sig"
706.942374898819,0.127374440762417,0.135473167575428,0.940218960271217,0.347105258187368,0.819001257652349,"ENSG00000001084_GCLC","GCLC","Not sig"
709.498364040244,0.0108165124211312,0.140740649291204,0.0768542171405714,0.938739519198597,0.991921880983658,"ENSG00000001167_NFYA","NFYA","Not sig"
92.8490537486823,-0.374920351991868,0.204051219418737,-1.83738354056335,0.0661532949193713,0.516869278428149,"ENSG00000001460_STPG1","STPG1","Not sig"
734.189451275528,-0.2662168381403,0.167115612042234,-1.59300998205375,0.111157951742216,0.608407606529626,"ENSG00000001461_NIPAL3","NIPAL3","Not sig"
554.859264433122,0.0908081271663017,0.095447442938293,0.951394027653621,0.341404390968909,0.815567955218441,"ENSG00000001497_LAS1L","LAS1L","Not sig"
1078.09177579369,-0.0352999361014906,0.29749145553532,-0.118658655382119,0.90554579328099,0.988209921905668,"ENSG00000001561_ENPP4","ENPP4","Not sig"
130.167444136375,0.0652124851438975,0.317106588694969,0.205648471109589,0.837065512195133,0.977104279581725,"ENSG00000001617_SEMA3F","SEMA3F","Not sig"
0.971434085547584,-1.8975522916063,1.87766659529736,-1.0105906428536,0.312212396159529,NA,"ENSG00000001626_CFTR","CFTR","Not sig"
2372.17716906445,0.00493989703036737,0.0708783178455651,0.0696954609042892,0.944436054671902,0.992403407301366,"ENSG00000001629_ANKIB1","ANKIB1","Not sig"
1178.72487105857,-0.184996947082118,0.202439006495319,-0.913840421788454,0.360800703099673,0.826077265363598,"ENSG00000001630_CYP51A1","CYP51A1","Not sig"
1421.81922266105,0.0381264609523314,0.154731595478078,0.2464038507102,0.80536962568394,0.972212126153896,"ENSG00000001631_KRIT1","KRIT1","Not sig"
291.861708786198,-0.0307140395494378,0.179532127780391,-0.171078235016565,0.864162249503925,0.980533111854508,"ENSG00000002016_RAD52","RAD52","Not sig"
1.94824334708655,1.60976946798217,0.901626140107336,1.78540682925468,0.0741953517280016,NA,"ENSG00000002079_MYH16","MYH16","Not sig"
277.584160839878,-0.625463485785557,0.296506963225336,-2.10943945120852,0.0349066672155639,0.418210193101247,"ENSG00000002330_BAD","BAD","Not sig"
4713.89973987663,0.0490558011375251,0.458530465708201,0.106984823923877,0.914801019403783,0.990300612831762,"ENSG00000002549_LAP3","LAP3","Not sig"
5811.95380268155,-0.101991609765615,0.216293345028468,-0.471542985995205,0.637253030285316,0.932197221283014,"ENSG00000002586_CD99","CD99","Not sig"
127.963707596392,-1.08458464897086,0.485426564691227,-2.23429191531937,0.025463871946171,0.36400192742861,"ENSG00000002587_HS3ST1","HS3ST1","Down"
74.0281529755481,-0.771355607989652,0.672143237784615,-1.14760599322853,0.251131254538017,0.758539173882918,"ENSG00000002726_AOC1","AOC1","Not sig"
20.121385185681,-0.798376571028894,0.903392972504659,-0.883753355768745,0.376829370862947,0.833780475336786,"ENSG00000002745_WNT16","WNT16","Not sig"
71.7716702205942,0.0858147164703101,0.403596634527607,0.212624955534509,0.831619504803574,0.976241913277194,"ENSG00000002746_HECW1","HECW1","Not sig"
405.809621477118,-0.366052377196759,0.179127155147841,-2.04353369479151,0.0409996353779988,0.444319111917731,"ENSG00000002822_MAD1L1","MAD1L1","Not sig"
3286.07845878295,-0.330332511560338,0.112403544464999,-2.93880867487412,0.00329476392577349,0.150699136821452,"ENSG00000002834_LASP1","LASP1","Not sig"
430.765749687225,0.165448394859838,0.154584426743851,1.07027854192576,0.284493950139781,0.781472564545535,"ENSG00000002919_SNX11","SNX11","Not sig"
743.101268257575,-0.0172317962164106,0.44820584892388,-0.0384461654344388,0.969331953476132,0.99587691440329,"ENSG00000002933_TMEM176A","TMEM176A","Not sig"
3173.83155228456,0.0514777169216621,0.256520467526621,0.200676840401906,0.840951270000627,0.977227604762184,"ENSG00000003056_M6PR","M6PR","Not sig"
136.666345158603,0.0276621602452852,0.255018726387664,0.108471094013837,0.913622008834707,0.990149262798898,"ENSG00000003096_KLHL13","KLHL13","Not sig"
323.334905194428,-0.0389756983826353,0.348424456965655,-0.111862693916682,0.910932276837332,0.98916678289136,"ENSG00000003137_CYP26B1","CYP26B1","Not sig"
491.698802021252,0.213115145994898,0.156893211299927,1.35834523513891,0.174354162975153,0.692858005289577,"ENSG00000003147_ICA1","ICA1","Not sig"
13.0049987136873,0.154155596976589,0.61222106859757,0.251797275336697,0.801197763449485,0.97132161208889,"ENSG00000003249_DBNDD1","DBNDD1","Not sig"
1191.33829581118,0.146265717231493,0.120324395731903,1.21559486205433,0.224139292357829,0.738366377898818,"ENSG00000003393_ALS2","ALS2","Not sig"
1378.02254524562,0.259775427474524,0.249453785853115,1.04137696922943,0.297700627053306,0.790051220204289,"ENSG00000003400_CASP10","CASP10","Not sig"
9357.35474209427,0.0845892320387815,0.126135529298478,0.670621770957297,0.502461509773,0.892062253102745,"ENSG00000003402_CFLAR","CFLAR","Not sig"
2703.59657051192,0.239734233208835,0.265378209166818,0.903368192744629,0.366330515312468,0.828414842112536,"ENSG00000003436_TFPI","TFPI","Not sig"
505.536380061296,0.173746001093784,0.155273137396219,1.11897011941239,0.263152886773089,0.766870098972968,"ENSG00000003509_NDUFAF7","NDUFAF7","Not sig"
5375.63535450585,0.225809804727344,0.135838784693048,1.66233675630713,0.0964452718670142,0.57876565535209,"ENSG00000003756_RBM5","RBM5","Not sig"
24.5291085111728,0.26721879200839,0.59251000775882,0.450994562976496,0.651993467610057,0.935116678321491,"ENSG00000003987_MTMR7","MTMR7","Not sig"
5255.1329803647,0.0889029088646613,0.305350351689058,0.291150504241739,0.770936215340473,0.963452256585018,"ENSG00000003989_SLC7A2","SLC7A2","Not sig"
994.967642697373,-0.239150259012643,0.191937342002414,-1.24598088374922,0.212771413345277,0.728648146532978,"ENSG00000004059_ARF5","ARF5","Not sig"
666.621166660779,-0.164569541650728,0.188079540005901,-0.874999703027585,0.381574067290702,0.837405782810291,"ENSG00000004139_SARM1","SARM1","Not sig"
883.841918018585,-0.00982379885446897,0.166503490244534,-0.0590005581266875,0.952951663567145,0.993335415958267,"ENSG00000004142_POLDIP2","POLDIP2","Not sig"
4018.40635774345,-0.562907242641316,0.20873287557354,-2.69678286707163,0.00700129061120386,0.215359586526549,"ENSG00000004399_PLXND1","PLXND1","Not sig"
2809.32504434514,0.191072986347766,0.0794198160107689,2.40586035003982,0.0161344310058504,0.307590183098676,"ENSG00000004455_AK2","AK2","Not sig"
1214.03853383308,0.0673710804453938,0.462790334469738,0.145575815714879,0.884256260832167,0.985434155387333,"ENSG00000004468_CD38","CD38","Not sig"
558.284581110253,-0.0737490779162947,0.174295788003427,-0.423125990370144,0.672203340659196,0.938197867988229,"ENSG00000004478_FKBP4","FKBP4","Not sig"
1344.40122746027,0.142667640496266,0.0817311366428481,1.74557269550405,0.0808852302652059,0.548071544784137,"ENSG00000004487_KDM1A","KDM1A","Not sig"
3586.58114253602,0.158019064160387,0.162609157633011,0.971772232637824,0.331163872687067,0.812673008279665,"ENSG00000004534_RBM6","RBM6","Not sig"
367.229422091765,-0.223080692872823,0.456529298858216,-0.488644854625431,0.625093151382706,0.928392173427169,"ENSG00000004660_CAMKK1","CAMKK1","Not sig"
2606.60825022331,0.0165719374925458,0.18918277737699,0.0875974955136769,0.930196592819334,0.990967346924589,"ENSG00000004700_RECQL","RECQL","Not sig"
1132.37868855354,0.151240527672169,0.130594874812142,1.15808930396178,0.246827594456613,0.756741256470021,"ENSG00000004766_VPS50","VPS50","Not sig"
22.7404261363131,-0.499313083536241,0.722974487052237,-0.690637211241127,0.489793556683135,0.886682092189306,"ENSG00000004776_HSPB6","HSPB6","Not sig"
90.5134706639143,-0.0529785273732999,0.380029493417832,-0.139406357377245,0.889129048955194,0.98630994068187,"ENSG00000004777_ARHGAP33","ARHGAP33","Not sig"
474.406844461624,0.0654717740290251,0.212475178121865,0.308138459314404,0.75797697773428,0.959840695035692,"ENSG00000004779_NDUFAB1","NDUFAB1","Not sig"
883.262758769548,-0.312583366523921,0.519418562220509,-0.601794755250237,0.547310766718705,0.90785703360196,"ENSG00000004799_PDK4","PDK4","Not sig"
29.2640847402828,-1.13424043161074,0.613862760370265,-1.84771011508598,0.0646442899004629,0.512780833095747,"ENSG00000004809_SLC22A16","SLC22A16","Not sig"
15.8462914915987,0.259753997944508,0.420740993016159,0.617372688319278,0.536988932254929,0.904551674214697,"ENSG00000004838_ZMYND10","ZMYND10","Not sig"
16.6180332212854,0.25823425232607,0.69600957882674,0.371021118360718,0.710621802381092,0.951071815400494,"ENSG00000004846_ABCB5","ABCB5","Not sig"
0.663514187420145,-1.16239904505656,1.24986153327601,-0.930022257753465,0.352359560411018,NA,"ENSG00000004848_ARX","ARX","Not sig"
540.064862783978,0.114365275757053,0.115867853003488,0.987031974723912,0.323626963801925,0.808450868794147,"ENSG00000004864_SLC25A13","SLC25A13","Not sig"
439.861147233555,0.110241627367989,0.126459839303592,0.871752075402631,0.383343644387039,0.838378658974035,"ENSG00000004866_ST7","ST7","Not sig"
3352.46189582972,0.150616690512077,0.0965108297646846,1.56061957895621,0.118613536387545,0.620094324433261,"ENSG00000004897_CDC27","CDC27","Not sig"
478.140462285898,1.17652994629518,1.0274557704102,1.14509060163774,0.252171628278229,0.758539173882918,"ENSG00000004939_SLC4A1","SLC4A1","Not sig"
16.9580706485837,-0.270350336373778,0.438375070683811,-0.616710106147379,0.537425954097261,0.904551674214697,"ENSG00000004948_CALCR","CALCR","Not sig"
282.34352941135,0.00449124155251713,0.157629735490313,0.0284923497368498,0.977269469579355,0.996300163670464,"ENSG00000004961_HCCS","HCCS","Not sig"
469.3078425506,-0.174457230648009,0.166206698906677,-1.04964018776382,0.293883572816092,0.787377729040025,"ENSG00000004975_DVL2","DVL2","Not sig"
0.860923214391652,-0.765566601278251,1.12198264085731,-0.682333730843889,0.495027948856214,NA,"ENSG00000005001_PRSS22","PRSS22","Not sig"
1472.37689479685,-0.402015931036156,0.172696479615466,-2.3278756575195,0.0199187071758516,0.335018108880678,"ENSG00000005007_UPF1","UPF1","Not sig"
1436.80893313455,-0.0132974607718093,0.145410877398259,-0.0914474969805006,0.92713702269049,0.990967346924589,"ENSG00000005020_SKAP2","SKAP2","Not sig"
1849.82594218588,0.0497175670271698,0.236865288182733,0.209898070792097,0.833747227977359,0.976265533662533,"ENSG00000005022_SLC25A5","SLC25A5","Not sig"
983.059021781894,0.0615522690438789,0.184756334877098,0.33315376755457,0.739018214645324,0.957941904764263,"ENSG00000005059_MCUB","MCUB","Not sig"
145.635703213379,-0.364816214162284,0.262748248007,-1.38846297522244,0.164996111512846,0.681807357791075,"ENSG00000005073_HOXA11","HOXA11","Not sig"
305.929205741917,-0.404532445304178,0.20986329349191,-1.92759981306484,0.0539049221528193,0.482382148297946,"ENSG00000005075_POLR2J","POLR2J","Not sig"
468.819502939531,0.0736674169679157,0.137157729778315,0.537100002216301,0.591198539276589,0.922156089050029,"ENSG00000005100_DHX33","DHX33","Not sig"
638.791171144112,0.0955923370163811,0.263309768242774,0.363041362477081,0.71657398635016,0.952800990148351,"ENSG00000005102_MEOX1","MEOX1","Not sig"
545.106988400927,0.425019526522407,0.392196802418223,1.08368942301876,0.278502526845761,0.777120936248736,"ENSG00000005108_THSD7A","THSD7A","Not sig"
977.305084558894,0.0385278833777686,0.101028908078713,0.381355040952744,0.702939816968142,0.948608684272386,"ENSG00000005156_LIG3","LIG3","Not sig"
817.150916355195,-0.0682180598940213,0.185695819323406,-0.36736454349149,0.713347115627051,0.952082102317655,"ENSG00000005175_RPAP3","RPAP3","Not sig"
65.9662301553098,-0.100692447377222,0.565588664752781,-0.178031233036177,0.858698447128699,0.980337068984469,"ENSG00000005187_ACSM3","ACSM3","Not sig"
51.7919798115916,0.135078369923503,0.245445922886699,0.55033861770789,0.582087141482981,0.920049628361912,"ENSG00000005189_REXO5","REXO5","Not sig"
487.772931873207,0.332962234377187,0.160373065337242,2.07617303863972,0.0378779499180597,0.429994703472339,"ENSG00000005194_CIAPIN1","CIAPIN1","Not sig"
447.71580921088,-0.480393095019996,0.134194344895426,-3.57983114261897,0.000343816305919407,0.0491156460623646,"ENSG00000005206_SPPL2B","SPPL2B","Not sig"
759.990065637764,-0.286043708368834,0.228682404817613,-1.25083391788262,0.210995077408801,0.726590321113215,"ENSG00000005238_FAM214B","FAM214B","Not sig"
822.395685646851,0.0984037053309799,0.320738612060849,0.306803426936047,0.758992999665418,0.959840695035692,"ENSG00000005243_COPZ2","COPZ2","Not sig"
802.601645758075,0.784654095827568,0.396915835758764,1.9768777789568,0.0480554471467727,0.464940804221928,"ENSG00000005249_PRKAR2B","PRKAR2B","Not sig"
1553.66507280803,-0.0142234577632323,0.182254596483956,-0.0780416957247185,0.937794885721514,0.991686061433839,"ENSG00000005302_MSL3","MSL3","Not sig"
3428.69220171876,-0.253461473258375,0.212070086709431,-1.1951778640316,0.232017545230013,0.744233454749008,"ENSG00000005339_CREBBP","CREBBP","Not sig"
343.01488964967,0.022969323180601,0.272249050174107,0.0843687908769997,0.932763220065081,0.990967346924589,"ENSG00000005379_TSPOAP1","TSPOAP1","Not sig"
10.6209037138685,-0.178663232339497,0.412629023469377,-0.432987555837202,0.665023810361844,0.937416539682379,"ENSG00000005381_MPO","MPO","Not sig"
1.0771334332497,0.0144051041100398,1.48932246352395,0.00967225329829193,0.992282778752842,NA,"ENSG00000005421_PON1","PON1","Not sig"
509.251171033069,0.238283079058001,0.141422201715263,1.68490573734495,0.0920067594758101,0.570398561943533,"ENSG00000005436_GCFC2","GCFC2","Not sig"
117.823368836201,-0.170797952910981,0.205249493234464,-0.832147988379548,0.405325417599078,0.851586733806823,"ENSG00000005448_WDR54","WDR54","Not sig"
489.282224339936,0.20557380608683,0.112243393133205,1.83150028120465,0.0670259057706793,0.517918203331869,"ENSG00000005469_CROT","CROT","Not sig"
175.872906222034,0.406787932409998,0.472155102193985,0.861555727174732,0.388932042684272,0.842343063515185,"ENSG00000005471_ABCB4","ABCB4","Not sig"
5186.30763397045,-0.0844760542630103,0.176967816708443,-0.477352638656248,0.633111033526732,0.931315229176018,"ENSG00000005483_KMT2E","KMT2E","Not sig"
481.885095634939,-0.285158999528719,0.207334733214355,-1.37535566331718,0.169021207309207,0.687597086966882,"ENSG00000005486_RHBDD2","RHBDD2","Not sig"
86.8463278308445,-1.06596064806434,0.607006148188028,-1.7560953068537,0.0790721363525535,0.544149055554011,"ENSG00000005513_SOX8","SOX8","Not sig"
3401.24918414509,0.178911565469733,0.0961981237121347,1.85982385690923,0.0629104509072777,0.507062737718809,"ENSG00000005700_IBTK","IBTK","Not sig"
990.276983552486,0.153015933698691,0.153230573210748,0.998599238340239,0.317988869268939,0.804632330994581,"ENSG00000005801_ZNF195","ZNF195","Not sig"
12846.6692927771,0.283208626252722,0.148532943324309,1.90670581161487,0.0565586939966589,0.489314182567018,"ENSG00000005810_MYCBP2","MYCBP2","Not sig"
2950.99288951313,0.058456747559337,0.134371329559243,0.435038841627029,0.663534234254445,0.937285626242439,"ENSG00000005812_FBXL3","FBXL3","Not sig"
1061.94715177001,-0.2548390214047,0.478476986317095,-0.53260455297178,0.594307349763275,0.92314075712073,"ENSG00000005844_ITGAL","ITGAL","Not sig"
336.908727696148,-0.203315086978086,0.161871816593491,-1.25602523809732,0.209106819851277,0.726181681012433,"ENSG00000005882_PDK2","PDK2","Not sig"
550.031774475624,-0.300356732452337,0.271296881141522,-1.10711457938087,0.268244392879537,0.771673253956337,"ENSG00000005884_ITGA3","ITGA3","Not sig"
3029.29504952324,-0.0356967166682616,0.150413340391965,-0.23732414010113,0.812405335884817,0.972868992337278,"ENSG00000005889_ZFX","ZFX","Not sig"
6209.4420564358,0.22005673099474,0.214286875030392,1.02692584864812,0.304455381665499,0.795779222261742,"ENSG00000005893_LAMP2","LAMP2","Not sig"
111.144182024301,1.1466539859855,0.739078585210039,1.55146422712225,0.120790473767149,0.622067150197604,"ENSG00000005961_ITGA2B","ITGA2B","Not sig"
1.99056905067437,0.819133385886245,1.13302059896094,0.722964248520678,0.469701849168263,NA,"ENSG00000005981_ASB4","ASB4","Not sig"
1737.08725590769,0.217420509166167,0.220177216102015,0.987479599457874,0.323407579085079,0.808256334980999,"ENSG00000006007_GDE1","GDE1","Not sig"
295.820844934919,-0.825280837929389,0.243222591192824,-3.39310930733041,0.000691040570915042,0.0703090947812817,"ENSG00000006015_REX1BD","REX1BD","Not sig"
866.300113061912,-0.491205930795021,0.409762033700774,-1.19875901229473,0.230621664378907,0.743370696890735,"ENSG00000006016_CRLF1","CRLF1","Not sig"
208.300111848273,-0.263026881586699,0.1899904125362,-1.38442186674332,0.166229317179229,0.683953677302783,"ENSG00000006025_OSBPL7","OSBPL7","Not sig"
534.868476048795,0.28974767726828,0.421906863034293,0.68675744021905,0.492235593498236,0.887421207798201,"ENSG00000006042_TMEM98","TMEM98","Not sig"
4.8464827106977,0.294815786611209,0.844193375853554,0.349227789560804,0.726918304940117,0.954813722624662,"ENSG00000006047_YBX2","YBX2","Not sig"
650.383220146124,-0.180494991377886,0.166049545444958,-1.08699479359741,0.277039110630382,0.776997036330022,"ENSG00000006062_MAP3K14","MAP3K14","Not sig"
4.04629787130981,1.0314593480245,0.944338920232061,1.09225546668248,0.274720828656852,0.77509252665842,"ENSG00000006071_ABCC8","ABCC8","Not sig"
43.4109919589991,-0.576478535036116,0.455372126966544,-1.26595041922377,0.205530833668971,0.723799830063773,"ENSG00000006118_TMEM132A","TMEM132A","Not sig"
4210.67695656698,-0.0544658366333802,0.09786918629185,-0.556516700475682,0.577857680960968,0.918825432393992,"ENSG00000006125_AP2B1","AP2B1","Not sig"
52.5817358998524,-0.674815513283119,1.25082677564466,-0.539495577183603,0.589544947933412,0.921543762746833,"ENSG00000006128_TAC1","TAC1","Not sig"
753.414138936554,0.169502716774283,0.0707545589019622,2.3956437493893,0.0165912071136831,0.310416946468924,"ENSG00000006194_ZNF263","ZNF263","Not sig"
202.706600849402,-0.439963543013901,0.430152170568208,-1.02280907343262,0.306398127145989,0.796895315107613,"ENSG00000006210_CX3CL1","CX3CL1","Not sig"
937.920606517605,-0.0363495341776186,0.16470937665992,-0.22068891835266,0.825334660610995,0.975229933302012,"ENSG00000006282_SPATA20","SPATA20","Not sig"
23.0818949413534,-0.303852700153326,0.646071683850246,-0.470308028890114,0.638134962057188,0.932197221283014,"ENSG00000006283_CACNA1G","CACNA1G","Not sig"
214.965895314288,-0.542803787531432,0.477967603293818,-1.13564974653263,0.256103180264466,0.761300537088943,"ENSG00000006327_TNFRSF12A","TNFRSF12A","Not sig"
9.90413082124617,0.256682042931792,0.772439324590608,0.332300589522463,0.739662294793038,0.958158996539146,"ENSG00000006377_DLX6","DLX6","Not sig"
102.347242009912,-0.0715710280175976,0.420691824533255,-0.170126976194518,0.864910278819779,0.980533111854508,"ENSG00000006432_MAP3K9","MAP3K9","Not sig"
831.359317001897,-0.0497993447136033,0.185935300061086,-0.267831577420977,0.788828963141957,0.967813483353754,"ENSG00000006451_RALA","RALA","Not sig"
51.0604224062981,-0.221730816665489,0.405311517594991,-0.547062708657231,0.584335650931209,0.920859728445227,"ENSG00000006453_BAIAP2L1","BAIAP2L1","Not sig"
3843.69552309814,0.2658163076959,0.152628108774915,1.74159471560974,0.0815793866882299,0.550172258314503,"ENSG00000006459_KDM7A","KDM7A","Not sig"
248.738086671786,-0.094138505759815,0.38911225343204,-0.241931486170113,0.80883325227246,0.97239960096619,"ENSG00000006468_ETV1","ETV1","Not sig"
737.024650156388,0.166774613316218,0.112311342903362,1.48493116549874,0.137562059280379,0.645030094001426,"ENSG00000006530_AGK","AGK","Not sig"
504.859036103806,-0.669716232349594,0.222206688182779,-3.0139337291176,0.00257884130543759,0.134473455850329,"ENSG00000006534_ALDH3B1","ALDH3B1","Not sig"
32.9935370758678,-0.293922641098955,0.399921146738163,-0.734951486052305,0.46236904062193,0.87545759137136,"ENSG00000006555_TTC22","TTC22","Not sig"
2035.3935945206,0.123293222876062,0.187620876904877,0.657140212272707,0.511090764601787,0.894490918502781,"ENSG00000006576_PHTF2","PHTF2","Not sig"
4.05725397363803,1.81975700941872,0.680113764587652,2.67566560797668,0.0074581016213729,0.220290903980061,"ENSG00000006606_CCL26","CCL26","Up"
1512.24143850616,-0.0499226771070626,0.129132291035789,-0.386601032992025,0.699051593088089,0.947174611856409,"ENSG00000006607_FARP2","FARP2","Not sig"
0.812571213370952,-2.40002430023415,1.80786174245627,-1.32754858619516,0.184327279035698,NA,"ENSG00000006611_USH1C","USH1C","Not sig"
376.336155033489,0.0494479537971835,0.242372138392511,0.204016658536489,0.83834048105705,0.977227604762184,"ENSG00000006625_GGCT","GGCT","Not sig"
315.42678448671,0.15043567915332,0.316146050690291,0.475842348259136,0.634186697302463,0.931685411021114,"ENSG00000006634_DBF4","DBF4","Not sig"
30.6957195541564,-0.376406435595809,0.366087805769575,-1.0281862156117,0.303862241255567,0.795671179856915,"ENSG00000006638_TBXA2R","TBXA2R","Not sig"
958.316679601108,0.214099194767014,0.162812048104224,1.3150083010439,0.188507112670441,0.708014803085171,"ENSG00000006652_IFRD1","IFRD1","Not sig"
0.631684604728868,-1.09419040450634,1.6399016308074,-0.667229292264089,0.50462568326813,NA,"ENSG00000006659_LGALS14","LGALS14","Not sig"
277.807794897567,-0.157843149834518,0.145747184917065,-1.08299278592815,0.278811625123808,0.77716974780689,"ENSG00000006695_COX10","COX10","Not sig"
272.974974194934,-0.550401667475512,0.216504223400288,-2.54222138871578,0.011015037934756,0.26305748208493,"ENSG00000006704_GTF2IRD1","GTF2IRD1","Not sig"
549.530805216167,0.0940090259359128,0.132019925555078,0.712082100793891,0.476413937462007,0.880987980560692,"ENSG00000006712_PAF1","PAF1","Not sig"
2485.9899828542,0.132690595683446,0.111401355064732,1.19110396463618,0.233612773660751,0.744272652945107,"ENSG00000006715_VPS41","VPS41","Not sig"
273.529206209422,-0.146820228187571,0.264295688446914,-0.555515033371653,0.578542430264667,0.918878967244516,"ENSG00000006740_ARHGAP44","ARHGAP44","Not sig"
1077.60927736945,0.0540673612862146,0.104336654628728,0.51820102416172,0.604318020292847,0.924786956562424,"ENSG00000006744_ELAC2","ELAC2","Not sig"
70.7385103419859,0.0709947090499988,0.255061701905224,0.278343273489091,0.780748860592426,0.96562178247472,"ENSG00000006747_SCIN","SCIN","Not sig"
943.297653600658,-0.104906813408778,0.120679577870536,-0.869300467070915,0.384682807482677,0.839091077767405,"ENSG00000006756_ARSD","ARSD","Not sig"
139.099172359255,-0.384865737919484,0.217884037162995,-1.76637877161957,0.0773323241157444,0.540017929885783,"ENSG00000006757_PNPLA4","PNPLA4","Not sig"
0.146952180352588,-0.272028977387736,3.03762966589348,-0.0895530421111168,0.928642401367112,NA,"ENSG00000006788_MYH13","MYH13","Not sig"
1560.64707411013,0.0354973144624202,0.095012576897936,0.373606480545749,0.708697111770148,0.950873889533998,"ENSG00000006831_ADIPOR2","ADIPOR2","Not sig"
29.9173261182741,-0.142511954943374,0.278714876186409,-0.511318078508516,0.60912834797119,0.925271404235312,"ENSG00000006837_CDKL3","CDKL3","Not sig"
2.55527859054892,-0.609094776113187,1.01059916679796,-0.602706588451955,0.546703897829387,NA,"ENSG00000007038_PRSS21","PRSS21","Not sig"
263.282396642888,-0.54586665176339,0.195772528577008,-2.78826991575925,0.00529903733819687,0.187730787541127,"ENSG00000007047_MARK4","MARK4","Not sig"
2.29698951619101,-0.477482100114161,0.839978120040113,-0.568445878199016,0.569732245661242,NA,"ENSG00000007062_PROM1","PROM1","Not sig"
171.443822819263,-0.677632093454531,0.251182815549914,-2.69776454241503,0.00698067957178584,0.215197874711649,"ENSG00000007080_CCDC124","CCDC124","Not sig"
76.3472636348408,-0.0650300605846324,0.41726159297312,-0.155849619710438,0.876151557578183,0.98354048073444,"ENSG00000007129_CEACAM21","CEACAM21","Not sig"
5593.26104236728,0.204844581517871,0.0884184622786941,2.31676254301057,0.020516670504832,0.339034537697969,"ENSG00000007168_PAFAH1B1","PAFAH1B1","Not sig"
133.431096443116,-1.40011250253605,0.652119750429642,-2.14701747894247,0.0317918901154512,0.401626148361579,"ENSG00000007171_NOS2","NOS2","Down"
4.61255418834345,0.8476603279026,0.755700395403611,1.12168834773452,0.261994972616061,0.765923506253805,"ENSG00000007174_DNAH9","DNAH9","Not sig"
6668.76833707094,-0.165338242623644,0.166292809807503,-0.994259720639977,0.320096440061126,0.805953016380515,"ENSG00000007202_KIAA0100","KIAA0100","Not sig"
4943.77569022259,-0.293641955255449,0.285795847368199,-1.02745354055876,0.304206951464578,0.795779222261742,"ENSG00000007237_AC005747.1","AC005747.1","Not sig"
97.7425774274702,-0.286385434507867,0.251151971152709,-1.14028742515318,0.254166574946412,0.760098894937371,"ENSG00000007255_TRAPPC6A","TRAPPC6A","Not sig"
113.383612312596,-1.31207972481286,0.533890114495918,-2.45758385328353,0.0139875152199137,0.290323214256406,"ENSG00000007264_MATK","MATK","Down"
422.059237576384,0.198435073392323,0.634635508581623,0.312675655095024,0.754527093230165,0.959655255411597,"ENSG00000007312_CD79B","CD79B","Not sig"
16.4869877335012,-0.272626096947411,0.430854492503006,-0.632756769840362,0.526892491224286,0.900135959419722,"ENSG00000007314_SCN4A","SCN4A","Not sig"
483.764259153944,0.0744993983548577,0.119912103379613,0.621283392211129,0.534413178980485,0.903397841708042,"ENSG00000007341_ST7L","ST7L","Not sig"
5.22233087606996,-0.635094445602392,0.774357555258808,-0.820156581787503,0.412126849897268,0.85474642018979,"ENSG00000007350_TKTL1","TKTL1","Not sig"
9.41912214036584,-0.734936468906665,0.71403654088799,-1.02927010989197,0.303352764880051,0.795476564930149,"ENSG00000007372_PAX6","PAX6","Not sig"
159.901453691689,-0.554583368505992,0.231371669592592,-2.39693722866989,0.0165327556980352,0.310416946468924,"ENSG00000007376_RPUSD1","RPUSD1","Not sig"
454.744221789359,-0.121958761092118,0.392207674537035,-0.310954550382216,0.755835173430408,0.959840695035692,"ENSG00000007384_RHBDF1","RHBDF1","Not sig"
1584.59369269119,0.19740958315249,0.124673863371758,1.5834079237911,0.113328518114709,0.611971672754497,"ENSG00000007392_LUC7L","LUC7L","Not sig"
31.2642030847229,-0.155316216865028,0.554205783638229,-0.280250083002408,0.779285644781249,0.964975414695429,"ENSG00000007402_CACNA2D2","CACNA2D2","Not sig"
63.7268974479926,-0.415788899841966,0.501862845788799,-0.828491097380308,0.407392434661458,0.852018731524202,"ENSG00000007516_BAIAP3","BAIAP3","Not sig"
291.982407705964,-0.537476197764308,0.23610238790127,-2.27645388317319,0.0228188577971596,0.350990739301422,"ENSG00000007520_TSR3","TSR3","Not sig"
362.809200153062,-0.543049409217832,0.196260088984798,-2.76698849993844,0.00565767508907904,0.193476772282367,"ENSG00000007541_PIGQ","PIGQ","Not sig"
685.998280565937,-0.205956452284826,0.156475921496595,-1.316218177947,0.188100824172058,0.708014803085171,"ENSG00000007545_CRAMP1","CRAMP1","Not sig"
145.039202925415,0.398585491864934,0.423058282023308,0.942152674469979,0.346114479540496,0.818564993944405,"ENSG00000007866_TEAD3","TEAD3","Not sig"
683.941612361106,0.170599400388032,0.520333665580148,0.327865390369892,0.743013443036703,0.958402450666149,"ENSG00000007908_SELE","SELE","Not sig"
630.418529932594,-0.129399226932628,0.0864062488763957,-1.49756792610837,0.134245545181119,0.640704360339613,"ENSG00000007923_DNAJC11","DNAJC11","Not sig"
159.544891532244,0.64853698640292,0.374812822612364,1.73029562297992,0.0835774711791198,0.556545631679858,"ENSG00000007933_FMO3","FMO3","Not sig"
1462.18525070562,0.215671187286054,0.158096989654452,1.36417010695422,0.172514034076019,0.690734634811418,"ENSG00000007944_MYLIP","MYLIP","Not sig"
116.270572836311,-0.144858723091687,0.33545223562876,-0.431831145260273,0.665864141339592,0.937738712545682,"ENSG00000007968_E2F2","E2F2","Not sig"
2109.29080343868,0.218986494524563,0.187055953670309,1.17070047880183,0.241719192704457,0.750802316484059,"ENSG00000008018_PSMB1","PSMB1","Not sig"
4.45922230553,-1.48116828497334,0.822980113675341,-1.79976193878926,0.0718982362210296,0.530182201926982,"ENSG00000008056_SYN1","SYN1","Not sig"
893.069910849206,-0.0537802089056395,0.148176839882829,-0.362946118625328,0.716645134682285,0.952800990148351,"ENSG00000008083_JARID2","JARID2","Not sig"
1274.4303420442,-0.0160967640755017,0.280572562955393,-0.057371126762886,0.954249562612736,0.993624650671748,"ENSG00000008086_CDKL5","CDKL5","Not sig"
2.02298100974633,-1.49649492543464,1.0520556242191,-1.42244848179528,0.15489609726961,NA,"ENSG00000008118_CAMK1G","CAMK1G","Not sig"
356.711486020369,-0.304280348864411,0.0773701057762929,-3.93278961960068,8.3965720458748e-05,0.0202686663640715,"ENSG00000008128_CDK11A","CDK11A","Not sig"
1475.58210180696,-0.104724896931723,0.151370326410782,-0.691845617400105,0.489034285642868,0.886682092189306,"ENSG00000008130_NADK","NADK","Not sig"
5.54077589415948,-0.35248174858027,1.25220149724067,-0.281489639931747,0.778334873121268,0.964867486910951,"ENSG00000008196_TFAP2B","TFAP2B","Not sig"
95.6619768693658,0.201355992456732,0.202078024955381,0.996426961819285,0.319042738274878,0.804844922042387,"ENSG00000008226_DLEC1","DLEC1","Not sig"
1410.26603806556,-0.081816250059456,0.324036494721722,-0.252490850234998,0.800661685516027,0.97117436962969,"ENSG00000008256_CYTH3","CYTH3","Not sig"
304.433591383752,0.303237844840902,0.460880351290969,0.657953510041173,0.510568004848509,0.894490918502781,"ENSG00000008277_ADAM22","ADAM22","Not sig"
1713.88552088304,0.125626407068003,0.145344932357883,0.864332901257766,0.387405041175363,0.841376636131233,"ENSG00000008282_SYPL1","SYPL1","Not sig"
573.956725509074,-0.0559532630503291,0.127147376123057,-0.440066203145047,0.659889159083283,0.93642983608485,"ENSG00000008283_CYB561","CYB561","Not sig"
6937.07055997501,0.146667116358888,0.17699881340963,0.828633331114231,0.407311921336867,0.852018731524202,"ENSG00000008294_SPAG9","SPAG9","Not sig"
63.8794211818341,-0.0771163612024957,0.279103655917947,-0.276300075500146,0.78231759793164,0.966228687112294,"ENSG00000008300_CELSR3","CELSR3","Not sig"
1343.44051166496,0.280722637227446,0.242128013637425,1.15939759720581,0.246294155747715,0.756141484142175,"ENSG00000008311_AASS","AASS","Not sig"
6.32163050446728,0.82299520379398,0.749628909944136,1.09787014998569,0.272261194021892,0.773910773401873,"ENSG00000008323_PLEKHG6","PLEKHG6","Not sig"
208.527064782074,0.249804402286384,0.244997160170529,1.01962162382825,0.307907945534882,0.798164393094759,"ENSG00000008324_SS18L2","SS18L2","Not sig"
141.501992324386,-0.48907902987425,0.207402909064364,-2.35811075206506,0.018368211943866,0.323585263979143,"ENSG00000008382_MPND","MPND","Not sig"
326.901162357566,0.591477673549623,0.545144751088165,1.08499196290338,0.277925214939831,0.777043612121256,"ENSG00000008394_MGST1","MGST1","Not sig"
764.813932658827,-0.176512364888491,0.278727390839206,-0.633279579581464,0.526551085953184,0.899844143640143,"ENSG00000008405_CRY1","CRY1","Not sig"
4.87318140944558,1.51035702113156,0.986498911385382,1.53102755988905,0.125762581449602,0.628481079856324,"ENSG00000008438_PGLYRP1","PGLYRP1","Not sig"
2084.58799275811,-0.50660212420052,0.521408381487679,-0.971603338548349,0.331247921009452,0.812673008279665,"ENSG00000008441_NFIX","NFIX","Not sig"
2662.59548618944,-0.173686618979261,0.193681331347966,-0.896764896081889,0.369844383325969,0.829785540170774,"ENSG00000008513_ST3GAL1","ST3GAL1","Not sig"
153.19540690041,0.716732041119256,0.548939689663787,1.30566627739786,0.191666070719888,0.711888364523678,"ENSG00000008516_MMP25","MMP25","Not sig"
602.810212226128,-0.254764969434826,0.309210130192697,-0.823921807723628,0.409983988353063,0.853535039652674,"ENSG00000008517_IL32","IL32","Not sig"
3638.99860795828,-0.618071540154083,0.499130510177027,-1.23829645263495,0.215606158658141,0.730757928984086,"ENSG00000008710_PKD1","PKD1","Not sig"
9.83951058059736,-0.275989374991985,0.466969792589096,-0.591021901998783,0.554505746041497,0.909869849912614,"ENSG00000008735_MAPK8IP2","MAPK8IP2","Not sig"
781.560566185476,-0.259565243103485,0.115684222375099,-2.24373936025485,0.0248491760513171,0.362009810836264,"ENSG00000008838_MED24","MED24","Not sig"
545.836688014377,-0.469635785222043,0.214298145732055,-2.19150652758912,0.0284151578915103,0.382982142416616,"ENSG00000008853_RHOBTB2","RHOBTB2","Not sig"
2438.52320182401,0.165479182761116,0.113498073342402,1.4579911172756,0.144842991432309,0.655184420891505,"ENSG00000008869_HEATR5B","HEATR5B","Not sig"
4295.93989682741,0.0174978917660423,0.133384263158003,0.1311840793791,0.895629689928748,0.987082238348329,"ENSG00000008952_SEC62","SEC62","Not sig"
11426.8356181345,-0.0650879062457345,0.209280652889189,-0.311007756078617,0.75579472533836,0.959840695035692,"ENSG00000008988_RPS20","RPS20","Not sig"
14060.8482372186,0.157033350776788,0.0727619158031311,2.15818054051335,0.0309137977408006,0.397774429881492,"ENSG00000009307_CSDE1","CSDE1","Not sig"
2895.24211840543,0.0526549189091236,0.0974892446039982,0.540110030834767,0.589121153460727,0.921406267677613,"ENSG00000009335_UBE3C","UBE3C","Not sig"
5855.34960429681,0.350050044591518,0.200570086560001,1.7452754326194,0.0809369362199651,0.548233629603296,"ENSG00000009413_REV3L","REV3L","Not sig"
1092.33691660137,0.588902375539262,0.332936120266349,1.76881491581069,0.0769247667528701,0.539836301157469,"ENSG00000009694_TENM1","TENM1","Not sig"
0.737078180753251,-0.877245687663855,1.96841964964405,-0.44565989158993,0.655842940917343,NA,"ENSG00000009709_PAX7","PAX7","Not sig"
0.861715403660499,-3.27145562501162,1.74868833414445,-1.87080542663549,0.0613720551806887,NA,"ENSG00000009724_MASP2","MASP2","Not sig"
2.08525171319315,-0.707956297717078,1.61646542231152,-0.437965630409039,0.661411198337517,NA,"ENSG00000009765_IYD","IYD","Not sig"
599.827583770234,-0.0741531240021181,0.200430463258026,-0.369969328996942,0.711405343389858,0.951235620750359,"ENSG00000009780_FAM76A","FAM76A","Not sig"
993.357149867416,-0.116516186414169,0.518748357329237,-0.224610227228574,0.822282507995411,0.97445876100967,"ENSG00000009790_TRAF3IP3","TRAF3IP3","Not sig"
365.497221896332,-0.190052418705267,0.228972848297224,-0.830021638454547,0.406526549622598,0.852017680757098,"ENSG00000009830_POMT2","POMT2","Not sig"
990.168091859229,0.0744224449732454,0.137649575910314,0.540665995380439,0.588737820653084,0.921378666755328,"ENSG00000009844_VTA1","VTA1","Not sig"
21.452303590656,-0.0997488479291962,0.589933518080141,-0.169084896640244,0.865729864614006,0.980654068003213,"ENSG00000009950_MLXIPL","MLXIPL","Not sig"
3253.07162622569,-0.0155827531329356,0.0822123503844252,-0.189542727583758,0.849667470210567,0.978330731465395,"ENSG00000009954_BAZ1B","BAZ1B","Not sig"
1655.5712638156,0.10638200526811,0.202926851105889,0.52423819069956,0.600112881130698,0.924238734791081,"ENSG00000010017_RANBP9","RANBP9","Not sig"
120.720211671239,-0.847710514278424,0.560702489168646,-1.51187221504104,0.130566373657938,0.634527548828485,"ENSG00000010030_ETV7","ETV7","Not sig"
496.400888312426,0.0191217616750231,0.176544106228843,0.108311526697112,0.913748579426428,0.990242848707637,"ENSG00000010072_SPRTN","SPRTN","Not sig"
446.482501442824,-0.0379011570511975,0.137254967551269,-0.27613686941451,0.782442943448043,0.966228687112294,"ENSG00000010165_EEF1AKNMT","EEF1AKNMT","Not sig"
274.744075463984,-0.0317770693270719,0.22044637761241,-0.144148747968735,0.885383011342847,0.985492926669814,"ENSG00000010219_DYRK4","DYRK4","Not sig"
8428.45134164423,0.152282971419057,0.153526441352218,0.991900613847307,0.321246009653232,0.806702626178671,"ENSG00000010244_ZNF207","ZNF207","Not sig"
1183.12534132617,-0.0506874328766521,0.181212296973006,-0.279712987050778,0.779697713680155,0.965000357204824,"ENSG00000010256_UQCRC1","UQCRC1","Not sig"
742.359735287638,-0.0328419087453688,0.197250152163121,-0.16649877521113,0.867764446959143,0.980654068003213,"ENSG00000010270_STARD3NL","STARD3NL","Not sig"
5082.43014294338,0.0634240875371595,0.321000571679358,0.197582475337498,0.84337174715065,0.977550211192356,"ENSG00000010278_CD9","CD9","Not sig"
1.09505465552481,-1.82878346516282,1.10763099247891,-1.65107646642312,0.0987229620081345,NA,"ENSG00000010282_HHATL","HHATL","Not sig"
931.584888706398,-0.207019682886087,0.139247190632321,-1.4867063525376,0.137092384178077,0.644423192675186,"ENSG00000010292_NCAPD2","NCAPD2","Not sig"
751.523469988777,-0.234442298188027,0.123861538472732,-1.89277721784183,0.0583875024913105,0.494493837241902,"ENSG00000010295_IFFO1","IFFO1","Not sig"
34.3766650136905,-0.0203875318138117,0.454396122927225,-0.044867310228078,0.964213073251305,0.995381924849844,"ENSG00000010310_GIPR","GIPR","Not sig"
140.336884967337,0.236693213023014,0.148170977326263,1.59743302834421,0.110169215084533,0.606179580059751,"ENSG00000010318_PHF7","PHF7","Not sig"
253.385296151067,0.0866773181703204,0.414767708149263,0.208977980848808,0.834465427846802,0.976437969985931,"ENSG00000010319_SEMA3G","SEMA3G","Not sig"
2110.1442965918,-0.113085788316429,0.144983124891915,-0.77999276399053,0.435395134371451,0.864879615517747,"ENSG00000010322_NISCH","NISCH","Not sig"
8436.89991316344,-0.579153727730646,0.253617559832434,-2.28357109071349,0.0223967504046029,0.350573927820809,"ENSG00000010327_STAB1","STAB1","Not sig"
113.103384339691,-0.384169082083194,0.243313100870922,-1.57890833131504,0.114357084766061,0.613634166997098,"ENSG00000010361_FUZ","FUZ","Not sig"
5.89881440404262,-0.175761111515417,0.561641440177054,-0.31294185033784,0.754324841315666,0.95960096560999,"ENSG00000010379_SLC6A13","SLC6A13","Not sig"
6336.51686617415,-0.393312925614286,0.209931905103842,-1.87352620565099,0.0609957575055075,0.502118870378003,"ENSG00000010404_IDS","IDS","Not sig"
0.489437878013931,1.34379868482757,1.38448082963518,0.970615595437081,0.331739736930219,NA,"ENSG00000010438_PRSS3","PRSS3","Not sig"
417.778275881378,0.139570681567978,0.159557161900707,0.874737804968187,0.38171658500746,0.837405782810291,"ENSG00000010539_ZNF200","ZNF200","Not sig"
3183.93103614365,-0.17855177068501,0.335785494622675,-0.531743549213315,0.594903625308564,0.923397497314894,"ENSG00000010610_CD4","CD4","Not sig"
139.42727165953,0.0861772908421975,0.254125304105145,0.339113380092765,0.734524319175485,0.957050813583772,"ENSG00000010626_LRRC23","LRRC23","Not sig"
1101.7652630376,0.065468780620257,0.324981001573077,0.201454178254588,0.840343455324578,0.977227604762184,"ENSG00000010671_BTK","BTK","Not sig"
474.975941259044,-0.0388938752413795,0.177136195061568,-0.21957045666393,0.826205702079615,0.975360554442445,"ENSG00000010704_HFE","HFE","Not sig"
596.770554620254,-0.0598183797233835,0.231657213366334,-0.258219370138019,0.796237609513063,0.970190130057799,"ENSG00000010803_SCMH1","SCMH1","Not sig"
2786.96700301997,0.0123857550577868,0.126228520118966,0.0981216847517007,0.921835668670862,0.990798692839403,"ENSG00000010810_FYN","FYN","Not sig"
5910.95661657149,-0.00887209362184556,0.266722626529129,-0.0332633707807187,0.973464563467759,0.99587691440329,"ENSG00000010818_HIVEP2","HIVEP2","Not sig"
64.3985284653131,1.54438255338942,0.730243510051994,2.11488706456215,0.0344395739320766,0.41559461100304,"ENSG00000010932_FMO1","FMO1","Up"
1470.78571641922,-0.045606226098265,0.108893573170018,-0.418814671707568,0.675351581431472,0.938388054993472,"ENSG00000011007_ELOA","ELOA","Not sig"
378.094239399995,-0.241877624253157,0.212387817667103,-1.1388488610598,0.254766198252228,0.760473677912411,"ENSG00000011009_LYPLA2","LYPLA2","Not sig"
821.166103165857,-0.115268817438769,0.203815713923528,-0.565554123476556,0.57169692176441,0.915167770962302,"ENSG00000011021_CLCN6","CLCN6","Not sig"
5785.56308221358,-0.531507429256195,0.288976436390036,-1.83927601812769,0.0658745985398453,0.516056113664674,"ENSG00000011028_MRC2","MRC2","Not sig"
80.8271779098808,-0.432265238215652,0.576197754564396,-0.750202920423464,0.45313250018348,0.871983463815369,"ENSG00000011052_NME1-NME2","NME1-NME2","Not sig"
14.3098344430066,0.166011863241007,0.454664658212759,0.365130344402803,0.715014110763858,0.952557689102121,"ENSG00000011083_SLC6A7","SLC6A7","Not sig"
522.829098183729,0.199025139079415,0.294363352308075,0.676120643140112,0.498964051205983,0.890062577755827,"ENSG00000011105_TSPAN9","TSPAN9","Not sig"
1840.33278062062,-0.00487621630889626,0.116845880988293,-0.0417320342630203,0.966712316548852,0.99587691440329,"ENSG00000011114_BTBD7","BTBD7","Not sig"
214.262376764882,-0.724768313288845,0.131414346208198,-5.51513844721798,3.48505500522251e-08,0.000143015040564314,"ENSG00000011132_APBA3","APBA3","Not sig"
178.671743541623,0.127638457517873,0.0991185002789738,1.28773596410991,0.197837889900622,0.716031827889626,"ENSG00000011143_MKS1","MKS1","Not sig"
695.44985899525,0.493790947052666,0.206014720247066,2.39687215777824,0.0165356918794843,0.310416946468924,"ENSG00000011198_ABHD5","ABHD5","Not sig"
584.133546405466,0.150714660643592,0.455676713639004,0.330749094988846,0.740834014938816,0.958402450666149,"ENSG00000011201_ANOS1","ANOS1","Not sig"
822.964559469282,-0.141190899977644,0.120228185094203,-1.17435774204706,0.240251763954781,0.749235140766142,"ENSG00000011243_AKAP8L","AKAP8L","Not sig"
902.772261567881,0.241317778268308,0.122340100705096,1.97251577264933,0.0485507575585799,0.467507529373232,"ENSG00000011258_MBTD1","MBTD1","Not sig"
685.903806624982,0.164264421635726,0.217247374562218,0.756116947174809,0.449579081965322,0.870077054419722,"ENSG00000011260_UTP18","UTP18","Not sig"
2015.48262990229,0.0436272331870698,0.0570902437535443,0.764180187693827,0.444759871519974,0.867414629633026,"ENSG00000011275_RNF216","RNF216","Not sig"
1063.18103222023,0.130187472302465,0.103391153567578,1.25917419247453,0.207967420977443,0.72507355411101,"ENSG00000011295_TTC19","TTC19","Not sig"
1944.6678802091,-0.319996133942544,0.114422230268968,-2.79662556122479,0.00516393413843629,0.186613079152846,"ENSG00000011304_PTBP1","PTBP1","Not sig"
2.99989740423086,-0.488076434584598,1.02012427758202,-0.478448013943435,0.632331366796536,0.931246488651156,"ENSG00000011332_DPF1","DPF1","Not sig"
78.7618032495275,-0.739731591161847,0.485519911666848,-1.52358651702308,0.127612033370432,0.631463859095175,"ENSG00000011347_SYT7","SYT7","Not sig"
555.732027791913,0.142931967371989,0.122496811796936,1.16682193826341,0.243282285513494,0.751637308600527,"ENSG00000011376_LARS2","LARS2","Not sig"
4375.01507961587,0.305845917116523,0.109632413295356,2.78973989464738,0.00527504010848805,0.187690805709816,"ENSG00000011405_PIK3C2A","PIK3C2A","Not sig"
773.061205066145,-0.274033675701836,0.382464560610592,-0.716494294959904,0.473686188960262,0.879927391487919,"ENSG00000011422_PLAUR","PLAUR","Not sig"
269.111000902256,-0.416840564354749,0.43653882205672,-0.954876275129062,0.339640268813464,0.815269236349553,"ENSG00000011426_ANLN","ANLN","Not sig"
439.175245646485,-0.737408207823888,0.266486091806764,-2.76715457390024,0.0056547936223312,0.193476772282367,"ENSG00000011451_WIZ","WIZ","Not sig"
1981.05080792417,0.195830331400789,0.100677250473898,1.94512991245783,0.0517593445816821,0.476918295301144,"ENSG00000011454_RABGAP1","RABGAP1","Not sig"
66919.8255835075,0.350273084314365,0.387213483663885,0.904599398244132,0.365677654253099,0.828307981235586,"ENSG00000011465_DCN","DCN","Not sig"
89.2391847442373,-0.083176194536798,0.255149321364333,-0.325990263630876,0.744431721612645,0.958402450666149,"ENSG00000011478_QPCTL","QPCTL","Not sig"
563.598030485816,-0.144950847972115,0.0668404112685844,-2.16861095288089,0.0301122329260299,0.393536836042838,"ENSG00000011485_PPP5C","PPP5C","Not sig"
1309.68777259929,0.112677816285805,0.225945438623774,0.498694804250626,0.617994405470116,0.927002201791723,"ENSG00000011523_CEP68","CEP68","Not sig"
1002.27910450364,0.192933832819967,0.1604766292283,1.20225501836465,0.229264738824186,0.742363293437223,"ENSG00000011566_MAP4K3","MAP4K3","Not sig"
22.3108933381642,-0.346892864902427,0.596966468485841,-0.581092713267956,0.561177969405985,0.911795801064661,"ENSG00000011590_ZBTB32","ZBTB32","Not sig"
2073.70507883068,-0.55110843507566,0.472837054843146,-1.16553563099761,0.243802246093479,0.752903411929466,"ENSG00000011600_TYROBP","TYROBP","Not sig"
449.748194062467,0.162694073657719,0.259896363258477,0.625995960920444,0.531317590609744,0.90165855322832,"ENSG00000011638_TMEM159","TMEM159","Not sig"
5.26963798862335,-3.05570159272286,1.33100112593346,-2.29579189167089,0.0216877832790877,0.346894393465149,"ENSG00000011677_GABRA3","GABRA3","Down"
447.801953474643,0.13297798649335,0.115421531928393,1.15210727384773,0.249276994493153,0.758238666748386,"ENSG00000012048_BRCA1","BRCA1","Not sig"
1163.01990229691,-0.105542204054574,0.194429486903094,-0.542830234938477,0.587246693883021,0.921143409364066,"ENSG00000012061_ERCC1","ERCC1","Not sig"
543.054873817149,-0.0494474875596881,0.967928387779043,-0.0510858945599763,0.959257075826939,0.994518405940297,"ENSG00000012124_CD22","CD22","Not sig"
276.02286389242,-0.124367253847395,0.45961366599393,-0.270590852816455,0.786705731852692,0.967497554052094,"ENSG00000012171_SEMA3B","SEMA3B","Not sig"
639.18563548554,0.127997627972544,0.157325720357554,0.813583612912394,0.415883528754521,0.856792336372484,"ENSG00000012174_MBTPS2","MBTPS2","Not sig"
110.236588893998,-0.299236098442301,0.170676406017534,-1.75323646322598,0.0795614265025615,0.545105943261026,"ENSG00000012211_PRICKLE3","PRICKLE3","Not sig"
50.2243909908446,0.974678802065362,0.533158284371045,1.82812277448745,0.0675311276553768,0.51828601989444,"ENSG00000012223_LTF","LTF","Not sig"
906.124667989922,-0.132216405398917,0.18417329886563,-0.717891280730002,0.472824324487991,0.879863355484001,"ENSG00000012232_EXTL3","EXTL3","Not sig"
2601.16270550819,0.159341098632805,0.185259785172122,0.860095451826002,0.389736428133305,0.843019444214902,"ENSG00000012660_ELOVL5","ELOVL5","Not sig"
2057.76054993344,-0.0262406403323608,0.320435057303158,-0.0818906662498385,0.934733656763973,0.991218392642466,"ENSG00000012779_ALOX5","ALOX5","Not sig"
670.788601748419,3.97642138423255,2.88990743870372,1.37596842410157,0.168831409327125,0.687510373631105,"ENSG00000012817_KDM5D","KDM5D","Not sig"
2434.78397944674,0.0773483903815418,0.191005593590403,0.404953535273996,0.685511665604213,0.942035671326916,"ENSG00000012822_CALCOCO1","CALCOCO1","Not sig"
922.692252933672,0.0250408958355414,0.129311545605655,0.19364779624478,0.846451670508298,0.977687265215686,"ENSG00000012963_UBR7","UBR7","Not sig"
1985.28212465832,0.171177203102356,0.17111119158258,1.00038578142766,0.317123848251653,0.803870724240436,"ENSG00000012983_MAP4K5","MAP4K5","Not sig"
394.718617985216,0.155720686384151,0.230907634070529,0.674385180078483,0.500066462210841,0.890930141516896,"ENSG00000013016_EHD3","EHD3","Not sig"
867.720972831595,-0.0410498155937523,0.184687496722463,-0.222266348952899,0.824106546562703,0.975067342117582,"ENSG00000013275_PSMC4","PSMC4","Not sig"
1643.04029184037,-0.54375501130222,0.1313345928089,-4.14022687909359,3.46962489902287e-05,0.0113905472351655,"ENSG00000013288_MAN2B2","MAN2B2","Not sig"
3.10556425315681,-0.812749043467539,0.847740347229112,-0.958724031626023,0.337697788674294,0.814428373030775,"ENSG00000013293_SLC7A14","SLC7A14","Not sig"
96.1130315674294,0.0300513615745305,0.431028072335541,0.0697201957443192,0.944416367016028,0.992403407301366,"ENSG00000013297_CLDN11","CLDN11","Not sig"
1632.65808759096,0.247212684042119,0.368440767970452,0.670969951028723,0.502239672325858,0.891896517274236,"ENSG00000013306_SLC25A39","SLC25A39","Not sig"
3770.65045392532,-0.290974999475943,0.178453358923497,-1.63053809259305,0.102987821157465,0.591998930029652,"ENSG00000013364_MVP","MVP","Not sig"
1958.27494936614,-0.118459988116868,0.241639985835199,-0.490233384625583,0.623968759543768,0.928216993184589,"ENSG00000013374_NUB1","NUB1","Not sig"
2073.22633517807,0.126769127696294,0.179838641733054,0.704904832880501,0.480869462373767,0.883065388155584,"ENSG00000013375_PGM3","PGM3","Not sig"
235.005962341444,0.130503312964745,0.150678059450754,0.866106939792369,0.386431519837327,0.840644093793519,"ENSG00000013392_RWDD2A","RWDD2A","Not sig"
5217.50950250565,0.0491238265840338,0.229797844638637,0.213769744713151,0.83072661978342,0.976241913277194,"ENSG00000013441_CLK1","CLK1","Not sig"
308.536752663156,0.216294236963816,0.141888267213636,1.5243983256075,0.127409238127915,0.631325800126124,"ENSG00000013503_POLR3B","POLR3B","Not sig"
759.623782515948,-0.0119896071626894,0.1128957211837,-0.106200722551569,0.915423097676859,0.990300612831762,"ENSG00000013523_ANGEL1","ANGEL1","Not sig"
1328.77375046222,0.190966971306315,0.0920286965316173,2.07508069225675,0.0379790568487076,0.430695286050733,"ENSG00000013561_RNF14","RNF14","Not sig"
953.64076830839,-0.0186697503079774,0.245785422294656,-0.0759595509517055,0.939451278848173,0.992269609323615,"ENSG00000013563_DNASE1L1","DNASE1L1","Not sig"
415.183815171093,-0.0234344754027545,0.37684473345971,-0.0621860233725676,0.95041469268041,0.993063075154826,"ENSG00000013573_DDX11","DDX11","Not sig"
349.325330288144,-0.347959630557579,0.278055125644826,-1.25140520157879,0.210786680493932,0.72648593324046,"ENSG00000013583_HEBP1","HEBP1","Not sig"
1125.76365581665,-0.777112572107116,0.485411312569955,-1.60093626164743,0.109391037075569,0.606179580059751,"ENSG00000013588_GPRC5A","GPRC5A","Not sig"
122.460481344666,0.0702112567908347,0.36541438944045,0.192141466838095,0.847631394165089,0.977834970563548,"ENSG00000013619_MAMLD1","MAMLD1","Not sig"
274.480518697441,-0.555451880232745,0.531280817836131,-1.04549583117844,0.29579386632469,0.788532095190379,"ENSG00000013725_CD6","CD6","Not sig"
384.605820175473,-0.405234516971832,0.252849734676999,-1.60266933833051,0.10900767639308,0.605183090902009,"ENSG00000013810_TACC3","TACC3","Not sig"
1723.6327157752,0.0910586515418057,0.176259470025319,0.51661707327683,0.605423494947933,0.924786956562424,"ENSG00000014123_UFL1","UFL1","Not sig"
271.080012881442,-0.368457224745928,0.16551438972475,-2.22613408633938,0.0260052013689646,0.366981859689335,"ENSG00000014138_POLA2","POLA2","Not sig"
239.761638256032,-0.390334821761506,0.238503607881362,-1.63659923314732,0.101714235969578,0.588856787689382,"ENSG00000014164_ZC3H3","ZC3H3","Not sig"
1445.98143753356,-0.295789418249396,0.127321031157042,-2.323177997864,0.0201695922357251,0.336489834511344,"ENSG00000014216_CAPN1","CAPN1","Not sig"
171.693786567635,0.246838065050966,0.36133024950624,0.68313700662558,0.494520273116897,0.888370334670083,"ENSG00000014257_ACPP","ACPP","Not sig"
1649.87717545783,0.271184966917339,0.215897615000688,1.25608134631999,0.20908647849468,0.726181681012433,"ENSG00000014641_MDH1","MDH1","Not sig"
2118.03502641357,0.141723985334403,0.104613254269554,1.35474215312362,0.175499722630285,0.694384407938754,"ENSG00000014824_SLC30A9","SLC30A9","Not sig"
487.123045053558,-0.0372020559325057,0.407160390620846,-0.0913695359113377,0.927198967292984,0.990967346924589,"ENSG00000014914_MTMR11","MTMR11","Not sig"
770.6059028389,0.071500853309924,0.0757074445498503,0.944436227309767,0.344946776149523,0.817547019720475,"ENSG00000014919_COX15","COX15","Not sig"
1038.98454308069,-0.253707599047541,0.336386622032868,-0.754214295189039,0.450720555177827,0.871074733551575,"ENSG00000015133_CCDC88C","CCDC88C","Not sig"
986.201447131826,0.249132206203151,0.168992085391671,1.4742241071571,0.140421261148102,0.648307863366456,"ENSG00000015153_YAF2","YAF2","Not sig"
2431.20609036992,0.135972621959967,0.120544041754552,1.12799123026612,0.2593236228249,0.763946666809607,"ENSG00000015171_ZMYND11","ZMYND11","Not sig"
368.683298546979,-0.45427876821458,0.256012115460323,-1.77444246104433,0.075989991643785,0.538018772103482,"ENSG00000015285_WAS","WAS","Not sig"
16.2996210590071,-1.49774783467614,0.884659860365068,-1.69302112798254,0.0904514456691141,0.568502795884712,"ENSG00000015413_DPEP1","DPEP1","Not sig"
656.530657072441,-0.223609189716596,0.318023602230699,-0.70312136630157,0.481980117833067,0.883618380342713,"ENSG00000015475_BID","BID","Not sig"
9149.81854360323,0.168557650429541,0.115722261021481,1.45657066273751,0.145234930795566,0.655680213572171,"ENSG00000015479_MATR3","MATR3","Not sig"
8.78212141515206,-1.06066155662042,0.814693796925321,-1.30191436417386,0.192945661547002,0.712951246811194,"ENSG00000015520_NPC1L1","NPC1L1","Not sig"
406.154291406222,-0.425899079829075,0.164208151143641,-2.59365370636517,0.00949620810991417,0.241218947067528,"ENSG00000015532_XYLT2","XYLT2","Not sig"
3429.08897285965,-0.336933230704686,0.199620572522927,-1.68786827152291,0.091436518475214,0.569713666821912,"ENSG00000015568_RGPD5","RGPD5","Not sig"
1.88117444710411,1.09766196951618,0.922529909113587,1.18983889700755,0.234109718196848,NA,"ENSG00000015592_STMN4","STMN4","Not sig"
1543.4729542811,0.0276251937649109,0.0659947457502364,0.418596866324194,0.675510780164095,0.938388054993472,"ENSG00000015676_NUDCD3","NUDCD3","Not sig"
1.18243124453886,1.29605999468046,1.43325001313604,0.904280469423895,0.365846700240627,NA,"ENSG00000016082_ISL1","ISL1","Not sig"
69.3308756314953,-0.136891548610035,0.361676270996976,-0.378491926585861,0.705065190146226,0.949580190199804,"ENSG00000016391_CHDH","CHDH","Not sig"
8.65550627939675,0.889198621964445,0.512808133819723,1.73397916944321,0.0829217792368186,0.555715854210383,"ENSG00000016402_IL20RA","IL20RA","Not sig"
0.634005449316046,0.446634914300926,1.30793623331089,0.341480649381753,0.732741769923283,NA,"ENSG00000016602_CLCA4","CLCA4","Not sig"
1148.48577249499,0.192165597117262,0.136737030066781,1.40536617640013,0.159912419205104,0.677221118965957,"ENSG00000016864_GLT8D1","GLT8D1","Not sig"
2429.61478717109,0.0676840939801321,0.133994325674902,0.505126568899251,0.613469941412744,0.926158141255191,"ENSG00000017260_ATP2C1","ATP2C1","Not sig"
3241.63319013864,-0.167194939416193,0.422449560047554,-0.395774916648919,0.692271082712545,0.944640800185563,"ENSG00000017427_IGF1","IGF1","Not sig"
164.226137316785,0.221329569312448,0.280314006555806,0.789577274542594,0.429774684409355,0.862484853191612,"ENSG00000017483_SLC38A5","SLC38A5","Not sig"
1902.63204979301,-0.0877458676816708,0.0963625501861607,-0.91058058874694,0.362516402051837,0.826976501869411,"ENSG00000017797_RALBP1","RALBP1","Not sig"
2661.64803879657,0.197433106389696,0.149202600066928,1.32325513296105,0.185750546903051,0.706745355842976,"ENSG00000018189_RUFY3","RUFY3","Not sig"
83.3984423302578,0.435510984770203,0.579264452753424,0.751834473356831,0.452150607893924,0.871359873635258,"ENSG00000018236_CNTN1","CNTN1","Not sig"
1295.27533415948,-0.19928600536234,0.434809020261609,-0.458329970345227,0.646715395353324,0.933617359685637,"ENSG00000018280_SLC11A1","SLC11A1","Not sig"
2715.91652411956,0.0751252827896795,0.300523556033962,0.249981345160143,0.802601775131386,0.971900895454924,"ENSG00000018408_WWTR1","WWTR1","Not sig"
2899.92236105487,-0.0606730326775729,0.14398520643829,-0.421383794755168,0.673474850584389,0.93823522908772,"ENSG00000018510_AGPS","AGPS","Not sig"
457.36583035263,0.151388663371074,0.139769341573951,1.08313212086626,0.278749783468606,0.777120936248736,"ENSG00000018610_CXorf56","CXorf56","Not sig"
190.202243826212,0.888459473133965,0.651645426739418,1.3634093583369,0.172753533358732,0.690734634811418,"ENSG00000018625_ATP1A2","ATP1A2","Not sig"
518.322652889211,0.238173099715301,0.123904157917401,1.92223653926188,0.0545760010751496,0.484752705427254,"ENSG00000018699_TTC27","TTC27","Not sig"
120.317396874911,0.065698301671726,0.115418222294925,0.569219490349186,0.569207195412886,0.914499458056006,"ENSG00000018869_ZNF582","ZNF582","Not sig"
8.59517365983952,-0.483106782666962,0.463148398852676,-1.04309284856372,0.296905292526298,0.789607887533,"ENSG00000019102_VSIG2","VSIG2","Not sig"
4670.69586069264,-0.0153738622028057,0.392880727255284,-0.0391311182663743,0.96878585117338,0.99587691440329,"ENSG00000019144_PHLDB1","PHLDB1","Not sig"
6288.32993349922,-0.0517541843706057,0.599108507670731,-0.0863853270450463,0.931160110647537,0.990967346924589,"ENSG00000019169_MARCO","MARCO","Not sig"
1.71767177411991,0.135731270619902,1.03032256206621,0.13173667705355,0.895192574227151,NA,"ENSG00000019186_CYP24A1","CYP24A1","Not sig"
368.36292527198,-0.129392175641033,0.250751654711184,-0.516017235419911,0.605842371526505,0.924786956562424,"ENSG00000019485_PRDM11","PRDM11","Not sig"
6.35189262607227,-1.43846617770999,0.995821489332839,-1.4445020449134,0.14859780493147,0.659522939926893,"ENSG00000019505_SYT13","SYT13","Not sig"
962.518442776437,0.408382504840829,0.292710594633798,1.3951750033228,0.162963072929854,0.680327609985442,"ENSG00000019549_SNAI2","SNAI2","Not sig"
64742.133901663,-0.404926567200145,0.462110435188386,-0.876254973629994,0.380891436965164,0.836900674723923,"ENSG00000019582_CD74","CD74","Not sig"
843.082518855009,0.317484126900359,0.235509141293595,1.34807559976863,0.17763406844512,0.696671875319487,"ENSG00000019991_HGF","HGF","Not sig"
1517.34718997341,0.252737067000879,0.124407158320196,2.03153154861387,0.0422011025493974,0.447877390935889,"ENSG00000019995_ZRANB1","ZRANB1","Not sig"
243.414914940498,-0.573675784756784,0.182037813098974,-3.15141000098082,0.00162484228727899,0.109405534678332,"ENSG00000020129_NCDN","NCDN","Not sig"
876.711218666493,-0.245887462829676,0.333086024543909,-0.73821008601717,0.460386794786396,0.875147518596507,"ENSG00000020181_ADGRA2","ADGRA2","Not sig"
0.710701728144962,-0.808328122114943,1.52255752922232,-0.53090153022186,0.595487017326116,NA,"ENSG00000020219_CCT8L1P","CCT8L1P","Not sig"
327.203664563208,-0.261763188828734,0.0957102373925907,-2.73495496364737,0.00623888113804828,0.204545581066611,"ENSG00000020256_ZFP64","ZFP64","Not sig"
492.596008531858,0.347289906383286,0.124782687519616,2.78315777041341,0.00538326215622933,0.189366580348507,"ENSG00000020426_MNAT1","MNAT1","Not sig"
2703.0353497258,0.232260379832139,0.331655721182741,0.700305663366393,0.483736435692517,0.884430586618578,"ENSG00000020577_SAMD4A","SAMD4A","Not sig"
315.243535145793,-0.5228508059275,0.321884363184418,-1.62434360201568,0.104302496448034,0.596270273402251,"ENSG00000020633_RUNX3","RUNX3","Not sig"
1489.36022516405,0.209716874220787,0.167242391620883,1.25396959579596,0.209853056761513,0.726337346405069,"ENSG00000020922_MRE11","MRE11","Not sig"
36.6507307748132,-0.182562838203144,0.404153186477994,-0.451716933853951,0.651472917419017,0.934819405133809,"ENSG00000021300_PLEKHB1","PLEKHB1","Not sig"
2409.48944421528,0.280505951022867,0.239673343517323,1.17036774681033,0.241853009401376,0.750868231537444,"ENSG00000021355_SERPINB1","SERPINB1","Not sig"
3.53980864374039,-0.320651652455044,0.670527040111035,-0.478208384261351,0.632501895640099,0.931295398582585,"ENSG00000021461_CYP3A43","CYP3A43","Not sig"
8.94873536436075,-0.688268606199392,0.503965809379022,-1.36570496130971,0.172031586497593,0.690734634811418,"ENSG00000021488_SLC7A9","SLC7A9","Not sig"
1049.28967800258,0.0577668387189968,0.155174371590212,0.37227048595079,0.709691470797126,0.950915509031717,"ENSG00000021574_SPAST","SPAST","Not sig"
97.7579724426321,-0.533662236168566,0.437436121195856,-1.2199775242832,0.222473395249169,0.736651417136236,"ENSG00000021645_NRXN3","NRXN3","Not sig"
631.033406866655,-0.346120589924775,0.276336689095934,-1.25253215943619,0.210376017460337,0.72648593324046,"ENSG00000021762_OSBPL5","OSBPL5","Not sig"
2624.19437451404,0.202129182845602,0.108745949133256,1.85872838902639,0.0630656473614623,0.507102313991443,"ENSG00000021776_AQR","AQR","Not sig"
174.207109969968,-0.207915382816702,0.268152834474976,-0.775361495707419,0.438126080708755,0.865376505451397,"ENSG00000021826_CPS1","CPS1","Not sig"
10183.2432762777,0.450078741964828,0.434961895753415,1.03475441494761,0.300783616535304,0.793336946399175,"ENSG00000022267_FHL1","FHL1","Not sig"
1555.93556179338,0.21793638221259,0.124932938947588,1.74442692254297,0.0810846738385369,0.548885003547288,"ENSG00000022277_RTF2","RTF2","Not sig"
2.73343558454324,-4.29849008429551,1.35799396908269,-3.16532339771663,0.00154910668292555,NA,"ENSG00000022355_GABRA1","GABRA1","Down"
62.3861024859617,0.493282646535681,0.588566257492268,0.83810894738926,0.401969518251851,0.848970104511671,"ENSG00000022556_NLRP2","NLRP2","Not sig"
488.345570010716,-0.265945144946412,0.230196379986709,-1.15529681640418,0.247968899218293,0.757133555536809,"ENSG00000022567_SLC45A4","SLC45A4","Not sig"
2206.87183258118,0.0885103927169801,0.219689797907347,0.402888042868103,0.687030588022153,0.942453462637558,"ENSG00000022840_RNF10","RNF10","Not sig"
259.281398889835,-0.0218250979193618,0.116440247676956,-0.187436031396222,0.851318774209836,0.978381309726964,"ENSG00000022976_ZNF839","ZNF839","Not sig"
979.55717966194,0.113883667628674,0.0982616187701272,1.15898424078574,0.246462608798368,0.756187209200426,"ENSG00000023041_ZDHHC6","ZDHHC6","Not sig"
566.341087490076,-0.498810502496857,0.278999517847551,-1.78785435310112,0.0737995090409679,0.535020702533098,"ENSG00000023171_GRAMD1B","GRAMD1B","Not sig"
2327.86003736067,-0.402246300428814,0.242945630129321,-1.65570502426694,0.0977815693460207,0.581540531506696,"ENSG00000023191_RNH1","RNH1","Not sig"
2957.76170212541,0.085338939748138,0.0926293994565485,0.921294321768431,0.356896784869445,0.823948214890423,"ENSG00000023228_NDUFS1","NDUFS1","Not sig"
3447.05031043358,0.176795332695573,0.111470257414764,1.58603143830327,0.112732178122137,0.610444620568124,"ENSG00000023287_RB1CC1","RB1CC1","Not sig"
1901.635753202,0.0122645429918034,0.185234862802588,0.0662107705117812,0.947210021964167,0.992687714344161,"ENSG00000023318_ERP44","ERP44","Not sig"
609.838032135845,-0.0722718949899579,0.211668267970724,-0.34143944051148,0.732772787830728,0.956518935000723,"ENSG00000023330_ALAS1","ALAS1","Not sig"
3452.06477458979,-0.215290963061097,0.534690934937416,-0.402645620102567,0.687208943968484,0.942453462637558,"ENSG00000023445_BIRC3","BIRC3","Not sig"
5145.01754720087,0.0105578555360454,0.102727541901361,0.102775315564185,0.918141296826841,0.990382678107004,"ENSG00000023516_AKAP11","AKAP11","Not sig"
607.035754840772,0.032267114991316,0.114922122795146,0.28077374666002,0.778883941072847,0.964947023136586,"ENSG00000023572_GLRX2","GLRX2","Not sig"
264.429484048745,0.219327349008717,0.206218770881679,1.06356636726614,0.28752518516566,0.784351262512418,"ENSG00000023608_SNAPC1","SNAPC1","Not sig"
673.213603796685,0.282397901838598,0.150576813957664,1.87544080935327,0.0607321053194219,0.501125294107838,"ENSG00000023697_DERA","DERA","Not sig"
1143.06572362858,0.154774412583118,0.125263549449672,1.23559018775292,0.216610933855528,0.731361837740629,"ENSG00000023734_STRAP","STRAP","Not sig"
115.040468800034,0.861168326396652,0.318030812622115,2.70781412434994,0.00677279428886453,0.211355818733108,"ENSG00000023839_ABCC2","ABCC2","Not sig"
573.41610004883,-0.371929356859659,0.392058644362473,-0.948657457775108,0.342794857643676,0.816979060739067,"ENSG00000023892_DEF6","DEF6","Not sig"
1992.46554411809,-0.388542166035739,0.307300097507075,-1.26437371542583,0.206095922490086,0.724542432322029,"ENSG00000023902_PLEKHO1","PLEKHO1","Not sig"
354.446772753267,-0.0977424590662156,0.260596816191461,-0.375071577982764,0.707607234094029,0.950398500865328,"ENSG00000023909_GCLM","GCLM","Not sig"
3867.34678500032,0.254641774566581,0.0929769654526304,2.73876194309993,0.00616710107034312,0.203003158494637,"ENSG00000024048_UBR2","UBR2","Not sig"
1070.46074667155,-0.45732325782018,0.44663776652251,-1.02392428965617,0.305871036490834,0.79635790001875,"ENSG00000024422_EHD2","EHD2","Not sig"
62.3167012006804,-0.490230887361233,0.42852209184279,-1.14400376711752,0.25262207471568,0.758729046553974,"ENSG00000024526_DEPDC1","DEPDC1","Not sig"
400.430343425946,0.228966141932932,0.198776748906959,1.15187587679133,0.249372082366547,0.758238666748386,"ENSG00000024862_CCDC28A","CCDC28A","Not sig"
677.849929163811,-0.0329558967603554,0.232194990074057,-0.141931988928117,0.887133726579123,0.986184776551138,"ENSG00000025039_RRAGD","RRAGD","Not sig"
433.385446377063,0.395811549436577,0.195068350031168,2.02909159468122,0.0424489618678474,0.449152702668732,"ENSG00000025156_HSF2","HSF2","Not sig"
1683.57083770504,0.0323331748435274,0.0930779274177,0.347377468972078,0.728307757845634,0.954998805950302,"ENSG00000025293_PHF20","PHF20","Not sig"
5.01563993105913,-1.12793589485578,0.556167589383723,-2.02805038694474,0.0425551057188601,0.449889142554647,"ENSG00000025423_HSD17B6","HSD17B6","Down"
1046.07842502578,-0.229030586276551,0.484300280505193,-0.472910290362914,0.636277183049345,0.932136419411018,"ENSG00000025434_NR1H3","NR1H3","Not sig"
3572.41571562949,-0.901616814226796,0.48236678873288,-1.86915193020489,0.0616016798668169,0.503271133441805,"ENSG00000025708_TYMP","TYMP","Not sig"
531.478895684145,-0.13030972047647,0.162270784109518,-0.803038705898672,0.42195236322565,0.859812402137753,"ENSG00000025770_NCAPH2","NCAPH2","Not sig"
209.616964194568,-0.0283778911376332,0.146693195360256,-0.193450630534985,0.846606066787432,0.977687265215686,"ENSG00000025772_TOMM34","TOMM34","Not sig"
2557.42481813909,0.0738644208542874,0.143999208914006,0.512950185013852,0.607986167195619,0.925271404235312,"ENSG00000025796_SEC63","SEC63","Not sig"
2501.1125058787,-0.0198870283212397,0.118847060250389,-0.167332942685678,0.86710808502991,0.980654068003213,"ENSG00000025800_KPNA6","KPNA6","Not sig"
80891.5163804953,-0.223568568349886,0.241080225088627,-0.927361704045598,0.353738767100367,0.821689024907302,"ENSG00000026025_VIM","VIM","Not sig"
319.748466399804,-0.288281750115828,0.245080071541512,-1.17627577102693,0.239484694515052,0.748812738073874,"ENSG00000026036_RTEL1-TNFRSF6B","RTEL1-TNFRSF6B","Not sig"
1105.4456788923,0.157719043247463,0.241715918219098,0.652497545091351,0.514080256015151,0.895219022913808,"ENSG00000026103_FAS","FAS","Not sig"
1576.42895054253,-0.204560476323205,0.306500070573094,-0.667407599419857,0.504511813051426,0.893055653747501,"ENSG00000026297_RNASET2","RNASET2","Not sig"
22929.6144940108,0.0456268632833943,0.206066238674813,0.221418431164732,0.824766642562734,0.975184920751149,"ENSG00000026508_CD44","CD44","Not sig"
17.3526451164899,-0.664017688686229,0.724673158911569,-0.916299549004351,0.359509804500994,0.825500934420252,"ENSG00000026559_KCNG1","KCNG1","Not sig"
1923.12108348658,0.0491903532762324,0.200353420079954,0.245517911581456,0.806055441076119,0.972212126153896,"ENSG00000026652_AGPAT4","AGPAT4","Not sig"
1458.44097222943,-0.0010566651253934,0.622707035627176,-0.0016968896526585,0.998646078594512,0.999615153118948,"ENSG00000026751_SLAMF7","SLAMF7","Not sig"
2284.10966974109,-0.116006635694267,0.300714960544784,-0.385769419267024,0.699667445392103,0.947174611856409,"ENSG00000026950_BTN3A1","BTN3A1","Not sig"
297.164848736458,0.0834533582254585,0.149834956731602,0.55696854756629,0.577548918794026,0.91864320305363,"ENSG00000027001_MIPEP","MIPEP","Not sig"
1425.32684894225,0.172748825280018,0.272372079612198,0.634238375409025,0.525925266726283,0.899784486710369,"ENSG00000027075_PRKCH","PRKCH","Not sig"
2.80632454944521,-0.151639732493975,0.652239000950772,-0.23249105354468,0.816156635111504,NA,"ENSG00000027644_INSRR","INSRR","Not sig"
2816.37118726153,0.415876579334962,0.175856593698907,2.36486201960107,0.0180367894714915,0.322002269568332,"ENSG00000027697_IFNGR1","IFNGR1","Not sig"
278.170935713213,-0.25495239701481,0.148463736020627,-1.71727051904034,0.0859297559826388,0.560615382036177,"ENSG00000027847_B4GALT7","B4GALT7","Not sig"
70.1436451879994,-0.384390414237208,0.458637583664591,-0.838113639021608,0.401966883539667,0.848970104511671,"ENSG00000027869_SH2D2A","SH2D2A","Not sig"
849.852758126277,0.135606173053178,0.212679233647879,0.637608903921921,0.52372829815392,0.899035573302023,"ENSG00000028116_VRK2","VRK2","Not sig"
1930.55372629619,-0.120441956062231,0.23942755057067,-0.503041340794574,0.61493520690208,0.926158141255191,"ENSG00000028137_TNFRSF1B","TNFRSF1B","Not sig"
1779.84242863489,0.0686480282594732,0.104394791842724,0.65758096785992,0.510807427413095,0.894490918502781,"ENSG00000028203_VEZT","VEZT","Not sig"
452.252590367025,-0.260973601171507,0.321604633229076,-0.811473387529273,0.417093869661099,0.857290749592366,"ENSG00000028277_POU2F2","POU2F2","Not sig"
954.228800504087,-0.108153671919408,0.106275686764039,-1.0176708823302,0.308834389342348,0.798584366140232,"ENSG00000028310_BRD9","BRD9","Not sig"
3346.8890151095,0.00831743299883504,0.106017976762811,0.0784530440289693,0.937467680479277,0.991686061433839,"ENSG00000028528_SNX1","SNX1","Not sig"
444.659587355148,0.14755023016268,0.129954259130285,1.13540126464616,0.256207230052179,0.761300537088943,"ENSG00000028839_TBPL1","TBPL1","Not sig"
1934.94475772464,-0.0566893713412982,0.205419367853643,-0.275968969886463,0.782571899516558,0.966274776084283,"ENSG00000029153_ARNTL2","ARNTL2","Not sig"
7062.20418402462,0.200737271287304,0.156305576401287,1.28426173850602,0.199050389556191,0.717782468021755,"ENSG00000029363_BCLAF1","BCLAF1","Not sig"
2684.97982314639,0.115819581368005,0.110807657185619,1.04523084694401,0.29591628987105,0.788532095190379,"ENSG00000029364_SLC39A9","SLC39A9","Not sig"
308.855144159731,0.0306562932005499,0.332282558982353,0.092259712018704,0.926491696953281,0.990967346924589,"ENSG00000029534_ANK1","ANK1","Not sig"
3.37203317060719,-0.382229465758065,1.25997584341756,-0.303362534889006,0.76161359400993,0.960773434946438,"ENSG00000029559_IBSP","IBSP","Not sig"
232.90931615663,-0.00902411608207395,0.195143091220169,-0.0462435847748899,0.963116103985728,0.994958660415231,"ENSG00000029639_TFB1M","TFB1M","Not sig"
2538.48051272171,0.0829471151537698,0.125586991773343,0.660475372349642,0.508948817644098,0.894265545954248,"ENSG00000029725_RABEP1","RABEP1","Not sig"
144.153369027178,0.124436637132704,0.407988390447466,0.30500043640023,0.760365819947325,0.960379371806491,"ENSG00000029993_HMGB3","HMGB3","Not sig"
1906.89582540535,0.161916378844866,0.0902827633890464,1.79343623042569,0.0729031987425748,0.533035765599209,"ENSG00000030066_NUP160","NUP160","Not sig"
370.837050172452,-0.390061298733246,0.287791156577536,-1.35536235154661,0.175302138430523,0.693714119645829,"ENSG00000030110_BAK1","BAK1","Not sig"
54.324207410639,-0.0734155107174036,0.689677652981703,-0.106449020640301,0.915226101139697,0.990300612831762,"ENSG00000030304_MUSK","MUSK","Not sig"
907.061276025608,-0.128386446985851,0.211818206663205,-0.606116202229905,0.544437592730054,0.907224039537046,"ENSG00000030419_IKZF2","IKZF2","Not sig"
6960.70240777867,-0.69713168259935,0.367988956862204,-1.89443642152663,0.0581671059006078,0.494493837241902,"ENSG00000030582_GRN","GRN","Not sig"
2494.79754290744,0.0889902748631369,0.0800708533965544,1.11139411019399,0.266398746415792,0.770014730879918,"ENSG00000031003_FAM13B","FAM13B","Not sig"
3100.58354626741,-0.0880943078970771,0.119234898007,-0.738829901057198,0.460010292597641,0.875147518596507,"ENSG00000031081_ARHGAP31","ARHGAP31","Not sig"
117.861862982458,0.231076252659423,0.196391398319248,1.17661086298593,0.239350859982034,0.748812738073874,"ENSG00000031691_CENPQ","CENPQ","Not sig"
2090.37421542236,0.234795105407182,0.0874122955402259,2.68606497468234,0.00722990277980548,0.218422903367326,"ENSG00000031698_SARS1","SARS1","Not sig"
800.939831469208,-0.259724882988349,0.0786037880542681,-3.30422858004038,0.000952381458831148,0.0779313658182515,"ENSG00000031823_RANBP3","RANBP3","Not sig"
1590.05031727759,0.10837213141834,0.158227753887211,0.684912278383163,0.493399277498108,0.888241354870105,"ENSG00000032219_ARID4A","ARID4A","Not sig"
287.31076140364,-0.204317328589386,0.196114835938409,-1.04182494716286,0.297492845699027,0.789913603666714,"ENSG00000032389_EIPR1","EIPR1","Not sig"
903.021122162804,-0.733882372379049,0.23012786387467,-3.18902005182097,0.00142755974953634,0.101295032141452,"ENSG00000032444_PNPLA6","PNPLA6","Not sig"
547.223187417397,0.384256233443046,0.192426738787504,1.9968962518633,0.0458364544521315,0.460022705490888,"ENSG00000032742_IFT88","IFT88","Not sig"
372.876193260177,0.115435998615687,0.177108571261238,0.651780982668631,0.514542471495726,0.895276993369215,"ENSG00000033011_ALG1","ALG1","Not sig"
959.486107944086,0.0508362119872979,0.121888997470253,0.417069735926777,0.676627400594254,0.938764640332934,"ENSG00000033030_ZCCHC8","ZCCHC8","Not sig"
540.872886292094,0.107840218106052,0.137053892509182,0.786845350626054,0.431372401968511,0.863133661714802,"ENSG00000033050_ABCF2","ABCF2","Not sig"
1333.97731020271,-0.244275628329207,0.173642587745695,-1.40677256369247,0.159494840650022,0.676812460719831,"ENSG00000033100_CHPF2","CHPF2","Not sig"
6.94564082320867,-0.287429669488829,0.90920455847342,-0.316133115271036,0.751901472317737,0.958999766080278,"ENSG00000033122_LRRC7","LRRC7","Not sig"
1686.59569032644,0.38865059643082,0.316385098106945,1.22840993067078,0.219293121842549,0.734117640517639,"ENSG00000033170_FUT8","FUT8","Not sig"
2541.47880805116,0.0939903485132893,0.20488997850499,0.458735703908526,0.646423971380911,0.933617359685637,"ENSG00000033178_UBA6","UBA6","Not sig"
1485.22233895334,-0.12852257444277,0.169162916450756,-0.759756199167817,0.447400329058198,0.868670556845064,"ENSG00000033327_GAB2","GAB2","Not sig"
2197.81159028741,-0.0647280577593575,0.147525089041098,-0.438759658984684,0.660835693765776,0.936706578569864,"ENSG00000033627_ATP6V0A1","ATP6V0A1","Not sig"
2529.03876337154,0.0640578878968908,0.120718403574705,0.530638958104258,0.595668993523928,0.923761539242058,"ENSG00000033800_PIAS1","PIAS1","Not sig"
4086.09016671548,0.14506286139611,0.210906678734015,0.687805916184645,0.491575010022901,0.887180481819576,"ENSG00000033867_SLC4A7","SLC4A7","Not sig"
62.409043862899,-0.0527181445989254,0.448064136903833,-0.117657585726929,0.90633897495932,0.988609322706258,"ENSG00000034053_APBA2","APBA2","Not sig"
713.095142647592,-0.0967867585737964,0.340818032757022,-0.28398367830143,0.776422888767099,0.964867486910951,"ENSG00000034152_MAP2K3","MAP2K3","Not sig"
13.3135722196776,0.3280482298078,0.446207390714103,0.735192281962873,0.462222398798306,0.875449223323992,"ENSG00000034239_EFCAB1","EFCAB1","Not sig"
12273.5205190327,-0.168378656492933,0.29477774609522,-0.57120545469719,0.56786038112321,0.914153572094373,"ENSG00000034510_TMSB10","TMSB10","Not sig"
384.723513122629,0.21016895911425,0.125200966785738,1.67865284518068,0.0932197210325171,0.571975404623449,"ENSG00000034533_ASTE1","ASTE1","Not sig"
3331.49699355698,0.278377810783594,0.187555018892865,1.48424612909244,0.13774363612125,0.645093425619564,"ENSG00000034677_RNF19A","RNF19A","Not sig"
443.73727973253,0.310857707245203,0.124093393612097,2.50503026951549,0.0122440914267689,0.272430388492552,"ENSG00000034693_PEX3","PEX3","Not sig"
1580.72244361486,0.13426832086692,0.159179305946994,0.843503620449447,0.398946841789178,0.848109695963233,"ENSG00000034713_GABARAPL2","GABARAPL2","Not sig"
1963.96084502828,1.24799009186152,1.04971290719019,1.18888705979816,0.234484112877724,0.744272652945107,"ENSG00000034971_MYOC","MYOC","Not sig"
758.95732983226,-0.0579762401946653,0.125172716532201,-0.463169944703969,0.643242557656716,0.933100549526089,"ENSG00000035115_SH3YL1","SH3YL1","Not sig"
565.720627204589,0.111911837504781,0.194910394909777,0.574170698061458,0.56585229579947,0.913121983692132,"ENSG00000035141_FAM136A","FAM136A","Not sig"
5154.18145098853,0.377960401079284,0.22323593995883,1.69309834764505,0.090436748761133,0.568502795884712,"ENSG00000035403_VCL","VCL","Not sig"
39.7561959156933,-0.430312523708188,0.38186962841957,-1.12685715669274,0.259802880006825,0.764657798155085,"ENSG00000035499_DEPDC1B","DEPDC1B","Not sig"
233.692889325458,0.514355113671107,0.412219304641618,1.24777056260935,0.212115091909927,0.727800695792393,"ENSG00000035664_DAPK2","DAPK2","Not sig"
1468.77659307139,0.15750666142882,0.11292001096463,1.39485163066586,0.163060585663311,0.680327609985442,"ENSG00000035681_NSMAF","NSMAF","Not sig"
1342.60875442775,0.0191738781283607,0.160257535316485,0.11964415957412,0.904765036673779,0.988209921905668,"ENSG00000035687_ADSS2","ADSS2","Not sig"
159.934534095684,-0.25760606524837,0.673032655899958,-0.382754184347723,0.701902034802739,0.948374685886684,"ENSG00000035720_STAP1","STAP1","Not sig"
14166.9381962188,-0.220296319902128,0.335232383282823,-0.657145105567776,0.511087618524645,0.894490918502781,"ENSG00000035862_TIMP2","TIMP2","Not sig"
1922.25407218697,0.12932176822873,0.105603318819405,1.22459946973718,0.220726167807574,0.734869852220698,"ENSG00000035928_RFC1","RFC1","Not sig"
1728.63475952855,0.112609341018702,0.14582870896779,0.772202824915461,0.439994308672051,0.865753999099751,"ENSG00000036054_TBC1D23","TBC1D23","Not sig"
2168.160111025,0.207872758771694,0.140612167915967,1.47834118378662,0.139316479611231,0.646972908522769,"ENSG00000036257_CUL3","CUL3","Not sig"
20.8518110781681,-0.0766720160344871,0.407287306441525,-0.188250443413942,0.850680331157332,0.978381309726964,"ENSG00000036448_MYOM2","MYOM2","Not sig"
0.85008883976325,-2.4573545592297,1.82487047786849,-1.34659121786,0.178111924146233,NA,"ENSG00000036473_OTC","OTC","Not sig"
90.7030954709956,-0.0690268669226395,0.280461781463923,-0.246118621091047,0.805590408808562,0.972212126153896,"ENSG00000036530_CYP46A1","CYP46A1","Not sig"
2027.10776218833,0.180552105685636,0.132899415816854,1.35856207174343,0.174285400747323,0.692757918369163,"ENSG00000036549_AC118549.1","AC118549.1","Not sig"
2.10800016942998,-0.75036524024443,1.33155173807159,-0.563526912841659,0.573076139263975,NA,"ENSG00000036565_SLC18A1","SLC18A1","Not sig"
114.460845033111,-1.38570927970384,0.530424417002734,-2.61245379225576,0.00898948434577728,0.237488287083399,"ENSG00000036672_USP2","USP2","Down"
2.15222047766754,-0.522130027072233,0.807986872430487,-0.646211027540121,0.518142698822548,NA,"ENSG00000036828_CASR","CASR","Not sig"
240.318762839945,-0.244504566809748,0.138013447589507,-1.7715995874328,0.0764610482395469,0.538939468446555,"ENSG00000037042_TUBG2","TUBG2","Not sig"
184.736604652085,0.0105917205581876,0.267132706281014,0.0396496584249983,0.968372436843123,0.99587691440329,"ENSG00000037241_RPL26L1","RPL26L1","Not sig"
196.477450631674,-0.674683006105447,0.411354486751558,-1.64014986546854,0.100974010420775,0.587703507006314,"ENSG00000037280_FLT4","FLT4","Not sig"
1279.31437721618,0.160671799808502,0.125859898974735,1.2765924739917,0.201746160281589,0.720578632429171,"ENSG00000037474_NSUN2","NSUN2","Not sig"
1124.41967245753,0.131565580456319,0.0737095174878185,1.78491984400877,0.0742743193899687,0.535020702533098,"ENSG00000037637_FBXO42","FBXO42","Not sig"
1177.65942062354,0.379824726884701,0.118556764618789,3.20373728235584,0.00135656202940969,0.098595188520408,"ENSG00000037749_MFAP3","MFAP3","Not sig"
441.324873153224,-0.204526480706451,0.159579239086653,-1.2816609596402,0.199961605728865,0.718519982693924,"ENSG00000037757_MRI1","MRI1","Not sig"
121.539759312712,0.11576524359222,0.333848327323822,0.346759992839298,0.728771635433322,0.955118710152726,"ENSG00000037897_METTL1","METTL1","Not sig"
15.7724571569442,-0.557690694183159,0.381424580970798,-1.46212573076368,0.143706758888302,0.654697786244098,"ENSG00000037965_HOXC8","HOXC8","Not sig"
495.12274251147,0.231220351078896,0.298209489673864,0.775362150050187,0.438125694164256,0.865376505451397,"ENSG00000038002_AGA","AGA","Not sig"
999.014283293966,-0.203204088868437,0.203783492543176,-0.997156768354946,0.318688421585691,0.804844922042387,"ENSG00000038210_PI4K2B","PI4K2B","Not sig"
5845.21766997296,0.234858564481255,0.138226193832405,1.69908870359271,0.0893024715115486,0.566762926422262,"ENSG00000038219_BOD1L1","BOD1L1","Not sig"
1809.58119927601,0.0951161228770079,0.199710573131416,0.476269840828199,0.63388214865237,0.931685411021114,"ENSG00000038274_MAT2B","MAT2B","Not sig"
441.242248936489,0.719353763698577,0.411232281373603,1.74926384985095,0.0802454216950368,0.546103585675842,"ENSG00000038295_TLL1","TLL1","Not sig"
922.108061161468,-0.297982090835013,0.117411338364405,-2.53793283498887,0.0111509382698279,0.263564366615955,"ENSG00000038358_EDC4","EDC4","Not sig"
5937.63751531782,0.122757765776542,0.178931445851401,0.686060324346175,0.492675068880238,0.887846413376947,"ENSG00000038382_TRIO","TRIO","Not sig"
52146.4773208756,-0.101056091848051,0.448955269236206,-0.225091671203624,0.821907960157479,0.974196437124531,"ENSG00000038427_VCAN","VCAN","Not sig"
906.590843623196,-0.183428906351235,0.125518600062563,-1.461368325171,0.143914388418564,0.654697786244098,"ENSG00000038532_CLEC16A","CLEC16A","Not sig"
7934.56985395772,0.11058984400056,0.477518909126942,0.231592596412054,0.816854458402826,0.973694987003364,"ENSG00000038945_MSR1","MSR1","Not sig"
50.2431629775199,0.286005823806678,0.429547875566144,0.665829911112288,0.505519823954858,0.893055653747501,"ENSG00000039068_CDH1","CDH1","Not sig"
1948.98359565122,0.281120669507802,0.149621133459505,1.87888343717091,0.06026041086467,0.499909648352394,"ENSG00000039123_MTREX","MTREX","Not sig"
209.186768974031,0.132439928096674,0.581341345556374,0.227817837332595,0.819787859114103,0.973778835311218,"ENSG00000039139_DNAH5","DNAH5","Not sig"
3181.86604966059,0.187616386253576,0.158947309956961,1.18036842714971,0.237853713616787,0.747757167603746,"ENSG00000039319_ZFYVE16","ZFYVE16","Not sig"
923.841983460647,-0.631810708433723,0.305256743253093,-2.0697682275601,0.0384740540550614,0.432947805973422,"ENSG00000039523_RIPOR1","RIPOR1","Not sig"
375.564988156774,0.184614015929533,0.835073549497595,0.221075156841697,0.825033913656,0.975184920751149,"ENSG00000039537_C6","C6","Not sig"
1695.97623436281,0.276536764997617,0.338095021560986,0.817926166794312,0.41339934784478,0.855757471824636,"ENSG00000039560_RAI14","RAI14","Not sig"
4.67806772403911,-0.758660560202627,0.583612135073311,-1.29993965959486,0.193621650882907,0.713209261096309,"ENSG00000039600_SOX30","SOX30","Not sig"
478.841409354334,-0.297409934050109,0.129182168513207,-2.30225221849952,0.0213209527077181,0.34550783107929,"ENSG00000039650_PNKP","PNKP","Not sig"
838.520584900045,0.0261783069058982,0.106266291205014,0.2463462929688,0.805414177234196,0.972212126153896,"ENSG00000040199_PHLPP2","PHLPP2","Not sig"
212.359111368551,0.0849096929111727,0.212932320246564,0.398763761240435,0.690067281356198,0.943928203448834,"ENSG00000040275_SPDL1","SPDL1","Not sig"
1137.87668805042,0.112068564233092,0.130208925698493,0.860682657751085,0.389412847107588,0.842711441906576,"ENSG00000040341_STAU2","STAU2","Not sig"
169.57237713835,-0.375730520325429,0.241507537971803,-1.55577139943888,0.119762461398158,0.620094324433261,"ENSG00000040487_SLC66A1","SLC66A1","Not sig"
298.697479253567,-0.416516497775874,0.159567060647943,-2.61029122228957,0.00904651729674926,0.237706068249594,"ENSG00000040531_CTNS","CTNS","Not sig"
5.79488743019795,-1.97151015634333,0.594492037190682,-3.31629363054189,0.00091219930695367,0.0771827193670559,"ENSG00000040608_RTN4R","RTN4R","Down"
482.714137576785,-0.0218478148683238,0.214276814119526,-0.101960704232502,0.918787865956197,0.990465389415981,"ENSG00000040633_PHF23","PHF23","Not sig"
2378.6273128252,-0.0387266693693194,0.193422039720215,-0.200218493328565,0.841309704417087,0.977227604762184,"ENSG00000040933_INPP4A","INPP4A","Not sig"
384.333894037136,0.9548363697135,0.369874338714605,2.58151558454086,0.00983675499327611,0.246640103303915,"ENSG00000041353_RAB27B","RAB27B","Not sig"
1824.15768481137,0.149648709909426,0.240405876445209,0.622483577033248,0.533623939405433,0.902954342384755,"ENSG00000041357_PSMA4","PSMA4","Not sig"
14.3819912075887,-1.11904766645494,0.613057491681385,-1.82535517735183,0.0679474486201821,0.519082246331407,"ENSG00000041515_MYO16","MYO16","Not sig"
1201.16269264482,0.291346494792276,0.129207352975186,2.25487550115068,0.0241411444702109,0.358074252497309,"ENSG00000041802_LSG1","LSG1","Not sig"
376.642501955154,-0.240371951549449,0.127566447899765,-1.88428819259999,0.0595260036743669,0.497336023912542,"ENSG00000041880_PARP3","PARP3","Not sig"
45615.5915248238,0.100866876698872,0.408247340871507,0.247072954556291,0.804851764105171,0.972212126153896,"ENSG00000041982_TNC","TNC","Not sig"
191.142788577988,-0.163808563644238,0.135382740648609,-1.20996637281417,0.226291796584623,0.740349268067109,"ENSG00000041988_THAP3","THAP3","Not sig"
64.6456322313524,-0.299405121380337,0.525385296437845,-0.569877237544196,0.568760964472695,0.914459479381395,"ENSG00000042062_RIPOR3","RIPOR3","Not sig"
443.766824997462,-0.00990479333778804,0.250126283228689,-0.0395991705067321,0.968412688761551,0.99587691440329,"ENSG00000042088_TDP1","TDP1","Not sig"
252.923661135069,-0.033056362905633,0.184535873237549,-0.179132449022962,0.857833703437533,0.980322928167385,"ENSG00000042286_AIFM2","AIFM2","Not sig"
351.91385235961,0.135011478914562,0.174373262460393,0.774267092383092,0.438772859680996,0.865376505451397,"ENSG00000042317_AL049834.1","AL049834.1","Not sig"
1030.09108187974,0.0495961281708976,0.14718269001647,0.336969844520084,0.736139632609257,0.957050813583772,"ENSG00000042429_MED17","MED17","Not sig"
791.002289213479,0.249131323613127,0.219457537541539,1.13521424875175,0.256285560814746,0.761300537088943,"ENSG00000042445_RETSAT","RETSAT","Not sig"
2612.33327720702,-0.288421486590958,0.417787642523389,-0.690354278668765,0.489971421724433,0.886682092189306,"ENSG00000042493_CAPG","CAPG","Not sig"
758.652278902445,-0.216318045643043,0.324470294399854,-0.666680584868792,0.504976182851282,0.893055653747501,"ENSG00000042753_AP2S1","AP2S1","Not sig"
4.88329387791828,-1.47736066017961,0.665939434614921,-2.21846099418019,0.0265234163065626,0.371478700967113,"ENSG00000042781_USH2A","USH2A","Down"
58.5141116423001,-0.350247076476334,0.360293248987985,-0.972116678456037,0.330992505690374,0.812587894917417,"ENSG00000042832_TG","TG","Not sig"
1480.32857248188,0.134257556731368,0.603014072240366,0.222644151955797,0.823812470521957,0.974973939144841,"ENSG00000042980_ADAM28","ADAM28","Not sig"
5.28984259438571,0.365377784980624,0.528661053133997,0.691138079521083,0.489478771979419,0.886682092189306,"ENSG00000043039_BARX2","BARX2","Not sig"
1919.14421467676,0.147534924485793,0.10545953806078,1.39897184454538,0.161821426329023,0.679451849389561,"ENSG00000043093_DCUN1D1","DCUN1D1","Not sig"
1437.68529155613,-0.340351755743781,0.207334194116409,-1.64156113850033,0.10068098691389,0.587293830796919,"ENSG00000043143_JADE2","JADE2","Not sig"
5.32639648041495,-1.85998925608966,1.36463640125785,-1.36299255565454,0.172884856781289,0.690734634811418,"ENSG00000043355_ZIC2","ZIC2","Not sig"
1471.49825726699,-0.159721557289996,0.340861358105993,-0.468582177156994,0.639368319260927,0.9327246567628,"ENSG00000043462_LCP2","LCP2","Not sig"
492.038774910986,0.319120770095853,0.114436120931029,2.78863673025224,0.00529303992063871,0.187730787541127,"ENSG00000043514_TRIT1","TRIT1","Not sig"
29.3913148235122,0.0442391047713444,0.425204729640256,0.104041892499109,0.917136103542005,0.990300612831762,"ENSG00000043591_ADRB1","ADRB1","Not sig"
727.30381807376,-0.286116456103635,0.130789401396195,-2.18761193987665,0.0286978813746137,0.384648467722231,"ENSG00000044090_CUL7","CUL7","Not sig"
8145.08119015862,0.0996328351289646,0.135360635040269,0.736054725949866,0.461697393755691,0.875394236799196,"ENSG00000044115_CTNNA1","CTNNA1","Not sig"
705.940311774468,0.0515840393386158,0.11120033450778,0.4638838504124,0.642730963866891,0.933100549526089,"ENSG00000044446_PHKA2","PHKA2","Not sig"
1289.05128998527,0.275995267527701,0.193478762925526,1.42648869237363,0.153727328590682,0.667142330295411,"ENSG00000044459_CNTLN","CNTLN","Not sig"
1408.18894264194,0.149104326027242,0.342310475207713,0.435582130335819,0.663139938253574,0.937196163453076,"ENSG00000044524_EPHA3","EPHA3","Not sig"
5651.9833788172,-0.0107244271115388,0.236672422651364,-0.0453133786834836,0.96385752374521,0.995223515459808,"ENSG00000044574_HSPA5","HSPA5","Not sig"
206.903391126144,1.06699553295912,0.667652528377369,1.59812999668001,0.110014049043137,0.606179580059751,"ENSG00000046604_DSG2","DSG2","Not sig"
204.43190304123,-0.0562461763912035,0.100108260055443,-0.561853501000342,0.574215836898317,0.916318287319894,"ENSG00000046647_GEMIN8","GEMIN8","Not sig"
1008.17818485222,0.0388961978195816,0.218713757546676,0.177840654634086,0.858848118452495,0.980337068984469,"ENSG00000046651_OFD1","OFD1","Not sig"
320.191541361236,0.267941334380038,0.371667997383908,0.720915807295814,0.470961316636661,0.878951681818227,"ENSG00000046653_GPM6B","GPM6B","Not sig"
1974.43433671586,0.514904042867379,0.409156219069161,1.25845341918252,0.208227823139593,0.72507355411101,"ENSG00000046889_PREX2","PREX2","Not sig"
858.132633597999,0.00387510303699567,0.11089246059502,0.0349446934102001,0.972123842170965,0.99587691440329,"ENSG00000047056_WDR37","WDR37","Not sig"
2122.20739622949,0.299995384991661,0.133812679829933,2.24190551577724,0.0249674794875723,0.362544486213445,"ENSG00000047188_YTHDC2","YTHDC2","Not sig"
486.627559567189,0.201218617524446,0.172336154208259,1.16759375563925,0.242970670174416,0.751567639017401,"ENSG00000047230_CTPS2","CTPS2","Not sig"
793.416215283059,-0.0552521602661067,0.175909863507221,-0.314093588412333,0.75344995901232,0.95917713100674,"ENSG00000047249_ATP6V1H","ATP6V1H","Not sig"
3152.87942257086,0.298788622516959,0.157891428930508,1.89236758791045,0.0584420214038779,0.494493837241902,"ENSG00000047315_POLR2B","POLR2B","Not sig"
2735.45190876646,0.246953684108776,0.254766510429306,0.969333385666098,0.332378877004639,0.812998030978761,"ENSG00000047346_FAM214A","FAM214A","Not sig"
2507.86389881953,0.19635713586846,0.429884386513198,0.456767312395588,0.64783830293067,0.933617359685637,"ENSG00000047365_ARAP2","ARAP2","Not sig"
7412.95376487358,0.255286833050491,0.145874800663376,1.75004066425151,0.0801112971721117,0.546103585675842,"ENSG00000047410_TPR","TPR","Not sig"
3105.82415372229,0.181272075217468,0.417278868460517,0.434414701818575,0.663987323604353,0.937285626242439,"ENSG00000047457_CP","CP","Not sig"
765.826345317633,-0.10453942792663,0.143624913069264,-0.727864168497108,0.466696739206988,0.877924352361239,"ENSG00000047578_KIAA0556","KIAA0556","Not sig"
227.150928693437,-0.172599086962251,0.186697354426375,-0.924485981563903,0.355233346841209,0.822702680147971,"ENSG00000047579_DTNBP1","DTNBP1","Not sig"
88.6742061555567,0.942906620171346,0.622276504061583,1.51525345086472,0.129708231657395,0.633752825681562,"ENSG00000047597_XK","XK","Not sig"
162.150550580176,0.593397285654865,0.503604614334743,1.1782999376182,0.238677052667523,0.748434334026969,"ENSG00000047617_ANO2","ANO2","Not sig"
806.147627059776,0.247798777817014,0.216337306281964,1.14542786020477,0.252031962929737,0.758539173882918,"ENSG00000047621_C12orf4","C12orf4","Not sig"
569.86522426842,0.205134239137037,0.210673304253202,0.973707797787668,0.330201644425856,0.81204803126782,"ENSG00000047634_SCML1","SCML1","Not sig"
1402.27706708119,-0.108092608905995,0.200100415848685,-0.540191825426959,0.589064749562936,0.921406267677613,"ENSG00000047644_WWC3","WWC3","Not sig"
613.245679161003,0.011411259241839,0.205382530871952,0.055561002162124,0.955691532255055,0.99400316424551,"ENSG00000047648_ARHGAP6","ARHGAP6","Not sig"
0.83228449086426,-0.765878089429588,1.18185072211119,-0.648032848058396,0.516963704917805,NA,"ENSG00000047662_FAM184B","FAM184B","Not sig"
7622.47013055149,-0.220667015170789,0.230778791868522,-0.956184116331218,0.338979223240307,0.814834173056999,"ENSG00000047849_MAP4","MAP4","Not sig"
1908.29184291612,0.0384459275957677,0.159584238840117,0.240913061811107,0.809622498395583,0.972495726076511,"ENSG00000047932_GOPC","GOPC","Not sig"
31.9692871716293,0.377557942465953,0.62207272845122,0.606935371376852,0.543893803103696,0.906965292804469,"ENSG00000047936_ROS1","ROS1","Not sig"
672.505011845426,0.0139612352940083,0.113499982621427,0.123006497195469,0.902101953023742,0.987813454865556,"ENSG00000048028_USP28","USP28","Not sig"
833.047373060771,-0.190947525925794,0.302044482099144,-0.632183460524586,0.52726700358376,0.900135959419722,"ENSG00000048052_HDAC9","HDAC9","Not sig"
534.282795855913,-0.178699814030651,0.179623438524265,-0.994857995698094,0.319805334603862,0.805704293609903,"ENSG00000048140_TSPAN17","TSPAN17","Not sig"
178.373461261816,0.0861362490908057,0.299873180779787,0.287242256432596,0.773926832978141,0.964402372670064,"ENSG00000048162_NOP16","NOP16","Not sig"
917.920966601288,0.0373849080311438,0.254689824806899,0.146786029082585,0.883300912407439,0.985372202704407,"ENSG00000048342_CC2D2A","CC2D2A","Not sig"
1549.59295697842,0.082041158810392,0.172488905256798,0.475631511999283,0.634336921322237,0.931788788736195,"ENSG00000048392_RRM2B","RRM2B","Not sig"
1636.08091840848,0.0707902964747402,0.116975585229884,0.605171552128772,0.545065015737643,0.907686696755889,"ENSG00000048405_ZNF800","ZNF800","Not sig"
254.659167157813,0.509662946615037,0.875719138539276,0.58199361437409,0.560570982092342,0.911702750420622,"ENSG00000048462_TNFRSF17","TNFRSF17","Not sig"
2717.15576889932,-0.0647359921262098,0.154652283396668,-0.418590600179944,0.675515360441221,0.938388054993472,"ENSG00000048471_SNX29","SNX29","Not sig"
116.243452218903,1.10739689068614,0.681219859978153,1.62560864083095,0.104032935870158,0.595420489771042,"ENSG00000048540_LMO3","LMO3","Not sig"
903.81526738364,0.215295277082307,0.145005937783151,1.48473421415522,0.137614244604171,0.645083089846475,"ENSG00000048544_MRPS10","MRPS10","Not sig"
1.63766296589579,-0.00710083762106992,1.08380433662744,-0.00655177081424691,0.994772480620576,NA,"ENSG00000048545_GUCA1A","GUCA1A","Not sig"
2862.7599621863,0.0446049749818312,0.101741938873159,0.438412865685998,0.661087021703204,0.936706578569864,"ENSG00000048649_RSF1","RSF1","Not sig"
8290.32607778682,0.263296278020107,0.0970155880022939,2.71395848277374,0.00664844978512414,0.210138806943937,"ENSG00000048707_VPS13D","VPS13D","Not sig"
4815.34845879202,-0.0390787566064079,0.182961789094147,-0.213589716190953,0.830867019634015,0.976241913277194,"ENSG00000048740_CELF2","CELF2","Not sig"
4253.41697192617,-0.248274074413801,0.0949957846163338,-2.61352727825264,0.0089612929806079,0.237488287083399,"ENSG00000048828_FAM120A","FAM120A","Not sig"
736.321328909845,-0.104965080735431,0.0893768235800027,-1.17441050745639,0.240230638568452,0.749235140766142,"ENSG00000048991_R3HDM1","R3HDM1","Not sig"
107.348499896038,0.144423018106817,0.328885055688825,0.439129159591438,0.660567951471859,0.936679572744766,"ENSG00000049089_COL9A2","COL9A2","Not sig"
1690.38759182042,0.132379498501081,0.331164496557541,0.399739404064045,0.689348466185046,0.943581161574839,"ENSG00000049130_KITLG","KITLG","Not sig"
314.093390874043,0.333961016249783,0.10312638568321,3.23836634084768,0.00120216335193958,0.0930807108536365,"ENSG00000049167_ERCC8","ERCC8","Not sig"
1114.31911997448,-0.558956732797047,0.457016785169518,-1.22305515012915,0.221308866810915,0.735661548663558,"ENSG00000049192_ADAMTS6","ADAMTS6","Not sig"
3880.70334716591,-0.0807553676246298,0.196980187076839,-0.409966955677264,0.6818301878121,0.940612590267836,"ENSG00000049239_H6PD","H6PD","Not sig"
3258.27935654781,0.158622277029612,0.161894671507916,0.979786892009326,0.327191323789261,0.809387724855674,"ENSG00000049245_VAMP3","VAMP3","Not sig"
2315.30187418299,0.304239891026465,0.452087229650435,0.672967230818952,0.500968138622254,0.891020530352101,"ENSG00000049246_PER3","PER3","Not sig"
18.4716986697703,-2.57146386176505,0.828754947798813,-3.1028036316343,0.0019169679085243,0.119492617325785,"ENSG00000049247_UTS2","UTS2","Down"
125.474935426485,0.238931768531811,0.48932071405566,0.488292773366289,0.625342479495499,0.928392173427169,"ENSG00000049249_TNFRSF9","TNFRSF9","Not sig"
0.993078554675442,-3.46175626069266,1.65480449758681,-2.0919427435331,0.0364436378629056,NA,"ENSG00000049283_EPN3","EPN3","Down"
6011.12447384581,-0.0157032614028904,0.195475445160121,-0.0803336776648713,0.935971873856309,0.991519019014764,"ENSG00000049323_LTBP1","LTBP1","Not sig"
2182.78721924852,-0.0960226438365729,0.216802646346483,-0.442903467530164,0.657835559206297,0.93588311908465,"ENSG00000049449_RCN1","RCN1","Not sig"
1287.20658155525,0.422684659311825,0.52514385053202,0.80489309526067,0.420881373209967,0.859297035435693,"ENSG00000049540_ELN","ELN","Not sig"
364.614713492984,0.106780934079393,0.162013019246203,0.659088600263189,0.509838875576292,0.894265545954248,"ENSG00000049541_RFC2","RFC2","Not sig"
5540.41196688942,0.0397145260326405,0.117421308949297,0.338222477572528,0.73519553830261,0.957050813583772,"ENSG00000049618_ARID1B","ARID1B","Not sig"
2036.44204041248,-0.0528771081753983,0.276369208456695,-0.191327783839145,0.848268794795793,0.977994634213045,"ENSG00000049656_CLPTM1L","CLPTM1L","Not sig"
445.150124605849,-0.212274739498542,0.263661365280567,-0.80510369531257,0.420759843557694,0.859176386471848,"ENSG00000049759_NEDD4L","NEDD4L","Not sig"
24.7320853262213,-1.05272163614703,0.575062700129907,-1.83062061912418,0.0671571887802584,0.517918203331869,"ENSG00000049768_FOXP3","FOXP3","Not sig"
72.2149122737805,-0.539452844192565,0.188605982719779,-2.86021066995556,0.00423359666280932,0.168908151839052,"ENSG00000049769_PPP1R3F","PPP1R3F","Not sig"
4981.35571635334,0.265836605887591,0.341966270377937,0.777376685699999,0.43693656342882,0.865204380859614,"ENSG00000049860_HEXB","HEXB","Not sig"
447.399850479296,0.1721183360571,0.0870365002579561,1.97754201452242,0.0479803962830218,0.464940804221928,"ENSG00000049883_PTCD2","PTCD2","Not sig"
59.3299226709104,0.235867496287758,0.419736984807075,0.561941179417797,0.574156095805195,0.916312638768182,"ENSG00000050030_NEXMIF","NEXMIF","Not sig"
1172.2888443387,0.21561256600542,0.188187581570639,1.14573216896614,0.251905989033595,0.758539173882918,"ENSG00000050130_JKAMP","JKAMP","Not sig"
3556.00050782969,-0.0508634258420624,0.70278372187873,-0.0723742230484377,0.942304098013974,0.992403407301366,"ENSG00000050165_DKK3","DKK3","Not sig"
331.339984038541,0.110078438437131,0.297717669660667,0.369741032040846,0.711575455797291,0.951235620750359,"ENSG00000050327_ARHGEF5","ARHGEF5","Not sig"
755.816388775356,0.00178409811099097,0.55617520916295,0.00320779869652237,0.997440551335325,0.999574974323606,"ENSG00000050344_NFE2L3","NFE2L3","Not sig"
564.415940970094,-0.0212455401062141,0.130881865151747,-0.16232607994684,0.871049078204938,0.98207005984884,"ENSG00000050393_MCUR1","MCUR1","Not sig"
6596.03088135906,0.17800270834566,0.236978642731521,0.751133968419779,0.452572034562482,0.871449803315667,"ENSG00000050405_LIMA1","LIMA1","Not sig"
1074.17720588224,0.125164722353254,0.0896757125800099,1.39574828849651,0.162790307403536,0.680327609985442,"ENSG00000050426_LETMD1","LETMD1","Not sig"
316.071535258788,-0.125024939015903,0.283930047936701,-0.440337117978355,0.659692961074697,0.93642983608485,"ENSG00000050438_SLC4A8","SLC4A8","Not sig"
90.6422461182134,-0.9234808974728,0.625090530295548,-1.47735544327662,0.139580383247376,0.647158974330537,"ENSG00000050555_LAMC3","LAMC3","Not sig"
195.148929296696,1.05018463740389,0.402643824532899,2.60822238767029,0.00910138033620737,0.23816170277766,"ENSG00000050628_PTGER3","PTGER3","Up"
44.7148481952521,0.250733276439526,0.620524861799904,0.404066447413961,0.68616385726945,0.942391237470012,"ENSG00000050730_TNIP3","TNIP3","Not sig"
1073.3528130314,0.111732814301776,0.088946123510724,1.25618531636518,0.209048789203323,0.726181681012433,"ENSG00000050748_MAPK9","MAPK9","Not sig"
23.8146904745317,0.176346003936711,0.385307549430229,0.457675963519225,0.647185259246194,0.933617359685637,"ENSG00000050767_COL23A1","COL23A1","Not sig"
411.660004741333,-0.605101739889143,0.344368809740771,-1.75713282612511,0.0788951716878152,0.544149055554011,"ENSG00000050820_BCAR1","BCAR1","Not sig"
699.654397102495,0.0346648881337872,0.132437271612556,0.261745713360806,0.79351749461043,0.968859219448755,"ENSG00000051009_FAM160A2","FAM160A2","Not sig"
4605.79648050067,0.250584162030933,0.338052054354278,0.741259101381827,0.458536354608762,0.874937628594908,"ENSG00000051108_HERPUD1","HERPUD1","Not sig"
345.305245956533,-0.433074109359939,0.243131515877122,-1.78123394574158,0.0748742402896045,0.535867099077063,"ENSG00000051128_HOMER3","HOMER3","Not sig"
33.2947185209181,-0.462843429469121,0.443395237872096,-1.04386197671035,0.296549252310414,0.789195383742651,"ENSG00000051180_RAD51","RAD51","Not sig"
160.37276169922,-0.246080791470431,0.47645936930239,-0.516478019585869,0.605520586861011,0.924786956562424,"ENSG00000051341_POLQ","POLQ","Not sig"
1182.27120276544,-0.0288980926207494,0.118875365745306,-0.243095719954835,0.807931246766267,0.972285400412582,"ENSG00000051382_PIK3CB","PIK3CB","Not sig"
2101.99601647153,-0.809648285529642,0.422836160003631,-1.91480379900028,0.0555175298200189,0.48669107653543,"ENSG00000051523_CYBA","CYBA","Not sig"
284.605073560169,-0.00776828695283308,0.248803449239364,-0.0312225854447842,0.97509202811307,0.99587691440329,"ENSG00000051596_THOC3","THOC3","Not sig"
946.029289877231,0.126430611808889,0.190474788373091,0.663765598002632,0.506840347202216,0.893653974394538,"ENSG00000051620_HEBP2","HEBP2","Not sig"
1013.58118149051,0.120165545065187,0.210752556731747,0.570173605144621,0.568559956468016,0.914434858459435,"ENSG00000051825_MPHOSPH9","MPHOSPH9","Not sig"
1222.56912175265,0.468195880907308,0.179122134795195,2.61383598092237,0.00895320061240925,0.237488287083399,"ENSG00000052126_PLEKHA5","PLEKHA5","Not sig"
0.754586009737052,-1.11357572151304,1.29510456760011,-0.859834602835621,0.389880221940861,NA,"ENSG00000052344_PRSS8","PRSS8","Not sig"
1370.85931436569,-0.0627796461495554,0.108324876955902,-0.579549664987041,0.562218345319828,0.911795801064661,"ENSG00000052723_SIKE1","SIKE1","Not sig"
447.058575361094,0.105668412647248,0.201750388749075,0.5237581612726,0.600446756909605,0.924238734791081,"ENSG00000052749_RRP12","RRP12","Not sig"
3044.0027135949,0.0836008041355421,0.231518045786407,0.361098435552061,0.718025862715776,0.952800990148351,"ENSG00000052795_FNIP2","FNIP2","Not sig"
471.017199440094,-0.196998413142423,0.205282744813959,-0.959644286327894,0.337234272166124,0.814197701746506,"ENSG00000052802_MSMO1","MSMO1","Not sig"
3282.42759977912,0.207329030451842,0.128215783379143,1.61703204541329,0.105871363839336,0.598630096168719,"ENSG00000052841_TTC17","TTC17","Not sig"
3.15051239345245,0.877454158343525,0.811342721372649,1.08148398356126,0.279481881428463,0.778220797895645,"ENSG00000052850_ALX4","ALX4","Not sig"
1.57040841239431,-0.0672717921203868,0.837517036280813,-0.0803228939904586,0.935980450268724,NA,"ENSG00000053108_FSTL4","FSTL4","Not sig"
5653.80688335738,-0.0878804786365499,0.139340943587903,-0.630686691030699,0.528245402872715,0.900412482487504,"ENSG00000053254_FOXN3","FOXN3","Not sig"
11.735476404801,0.541958713055013,0.664491858178289,0.815598726131571,0.41472967828291,0.856092734631271,"ENSG00000053328_METTL24","METTL24","Not sig"
450.193049990194,-0.0417497576590697,0.205388829078771,-0.203271803273477,0.838922593168464,0.977227604762184,"ENSG00000053371_AKR7A2","AKR7A2","Not sig"
427.376015381999,0.0998497764145739,0.208357054060875,0.479224362547385,0.631779024348049,0.931152653470124,"ENSG00000053372_MRTO4","MRTO4","Not sig"
31.9345943373813,0.763605367067975,0.666460754119309,1.14576194074179,0.251893666848433,0.758539173882918,"ENSG00000053438_NNAT","NNAT","Not sig"
156.84953357272,-0.321035619407581,0.167573640311372,-1.91578829946679,0.0553920476535097,0.48669107653543,"ENSG00000053501_USE1","USE1","Not sig"
178.178293767066,-0.0189789867879024,0.351899098472307,-0.0539330361182951,0.956988515943613,0.994437075225248,"ENSG00000053524_MCF2L2","MCF2L2","Not sig"
71.3753072547258,0.197037795539692,0.377894586091092,0.521409416255028,0.602081593284074,0.924250208157902,"ENSG00000053702_NRIP2","NRIP2","Not sig"
724.210117145992,0.762929762990309,0.42542024388796,1.79335556770363,0.0729160874400012,0.533035765599209,"ENSG00000053747_LAMA3","LAMA3","Not sig"
2236.77966042861,0.0790705145647533,0.157090358280564,0.503344160839794,0.614722323226781,0.926158141255191,"ENSG00000053770_AP5M1","AP5M1","Not sig"
1302.67853224893,0.212598731515509,0.163871580058627,1.29734961632425,0.194510919861399,0.713405339411842,"ENSG00000053900_ANAPC4","ANAPC4","Not sig"
227.58076465066,-0.72721470844468,0.283528591757258,-2.56487257224232,0.0103213702861764,0.253151170760236,"ENSG00000053918_KCNQ1","KCNQ1","Not sig"
901.317919012832,-0.0102076132518613,0.137758406677965,-0.0740979334620458,0.940932459600926,0.992403407301366,"ENSG00000054116_TRAPPC3","TRAPPC3","Not sig"
3863.13191772497,0.108421119141269,0.0921248690684504,1.17689306088142,0.239238192072222,0.74866967313311,"ENSG00000054118_THRAP3","THRAP3","Not sig"
448.736443325684,-0.548632589068429,0.229480613494705,-2.39075789764302,0.0168136359397122,0.312551388184332,"ENSG00000054148_PHPT1","PHPT1","Not sig"
1.63937634009038,1.2375533975762,1.2271643652293,1.00846588496315,0.313230857353829,NA,"ENSG00000054179_ENTPD2","ENTPD2","Not sig"
1511.02149930451,0.0151542066855009,0.453256018549788,0.0334340991962719,0.973328417628606,0.99587691440329,"ENSG00000054219_LY75","LY75","Not sig"
2771.90410348816,0.108732989317912,0.157906529072393,0.688590838875718,0.491080787750241,0.88698092863664,"ENSG00000054267_ARID4B","ARID4B","Not sig"
304.661505856569,-0.140299313389265,0.341966833598391,-0.41027169773439,0.681606651154321,0.940612590267836,"ENSG00000054277_OPN3","OPN3","Not sig"
1143.62767072923,0.0716601448044162,0.118175483939769,0.606387572239091,0.54425741906219,0.907075438545674,"ENSG00000054282_SDCCAG8","SDCCAG8","Not sig"
1.55833797493176,-1.17230227243222,1.17605945568414,-0.996805277799728,0.318859035963277,NA,"ENSG00000054356_PTPRN","PTPRN","Not sig"
200.828589564367,-0.0247335873779172,0.192352873278599,-0.128584444600907,0.897686475527141,0.98737366635583,"ENSG00000054392_HHAT","HHAT","Not sig"
5516.50940869058,-0.185189533683782,0.180210380436247,-1.02762966947565,0.30412406233044,0.795679806896194,"ENSG00000054523_KIF1B","KIF1B","Not sig"
712.895719250817,-0.472203875413686,0.264966590409476,-1.78212609628991,0.0747286710618904,0.535821653414683,"ENSG00000054598_FOXC1","FOXC1","Not sig"
787.046675181832,-0.350741224860906,0.0924960058338366,-3.79196076305166,0.000149462532542509,0.0306206782954085,"ENSG00000054611_TBC1D22A","TBC1D22A","Not sig"
15064.901296276,0.308128884593036,0.299428145685867,1.0290578525517,0.303452490120118,0.795476564930149,"ENSG00000054654_SYNE2","SYNE2","Not sig"
85.9907089214782,-0.428794638361285,0.328249313018669,-1.3063078012806,0.191447905209024,0.711888364523678,"ENSG00000054690_PLEKHH1","PLEKHH1","Not sig"
1354.49933680727,-0.0600756439302111,0.365935540123988,-0.164170017238162,0.869597303613267,0.981715947251988,"ENSG00000054793_ATP9A","ATP9A","Not sig"
2.45560857676164,-1.24884106747661,1.05592536720736,-1.18269823442111,0.236928764193914,NA,"ENSG00000054803_CBLN4","CBLN4","Not sig"
2.49273709851008,0.228201195902278,1.05908846511103,0.215469437558604,0.829401337734798,NA,"ENSG00000054938_CHRDL2","CHRDL2","Not sig"
1924.65867540083,-0.192040181906357,0.186097103281019,-1.03193536342349,0.302102398200151,0.794513160845613,"ENSG00000054965_FAM168A","FAM168A","Not sig"
626.60822339954,-0.195220579996639,0.325188156182356,-0.600331150705149,0.548285562303291,0.90786059953138,"ENSG00000054967_RELT","RELT","Not sig"
1268.65335301826,0.084817433430437,0.178698933870593,0.474638721078542,0.635044502254466,0.93187533383283,"ENSG00000054983_GALC","GALC","Not sig"
1134.72775146159,0.295046259751214,0.235324781683196,1.25378320821484,0.209920814177009,0.726337346405069,"ENSG00000055044_NOP58","NOP58","Not sig"
1819.48316336733,-0.19611710630955,0.151778376390457,-1.29212810792645,0.196312783313181,0.714503082148875,"ENSG00000055070_SZRD1","SZRD1","Not sig"
15.3103613659805,-0.3744849640044,0.452361563531508,-0.827844348845336,0.407758655050828,0.852332516270628,"ENSG00000055118_KCNH2","KCNH2","Not sig"
2036.5491589229,0.121004741121472,0.14319306401279,0.84504610579926,0.398085097261895,0.84731880779862,"ENSG00000055130_CUL1","CUL1","Not sig"
833.212580813304,0.245321771514236,0.08978079698754,2.73245259282207,0.00628647177571843,0.204742735531401,"ENSG00000055147_FAM114A2","FAM114A2","Not sig"
1124.50571821722,0.0793543252823217,0.384814037917492,0.206214736114528,0.836623177467806,0.97697480604965,"ENSG00000055163_CYFIP2","CYFIP2","Not sig"
2428.72956720084,-0.150985577406277,0.116434818503511,-1.29673906265182,0.194720983989052,0.713415294615029,"ENSG00000055208_TAB2","TAB2","Not sig"
1366.22541629718,0.278759398957879,0.127544792061767,2.18558041023644,0.0288463171219622,0.38597051077217,"ENSG00000055211_GINM1","GINM1","Not sig"
5147.07465175616,-0.426535240312488,0.252328512630065,-1.69039652263882,0.09095211988677,0.568832607676017,"ENSG00000055332_EIF2AK2","EIF2AK2","Not sig"
1045.87678063342,-0.00819111772834067,0.157825040380414,-0.0518999881678928,0.958608383705404,0.994518405940297,"ENSG00000055483_AC022966.1","AC022966.1","Not sig"
10812.2716524524,0.123044708175008,0.105178107938897,1.16986995284694,0.242053307320351,0.750987466335896,"ENSG00000055609_KMT2C","KMT2C","Not sig"
457.070908151678,-0.490154612126175,0.430330746518445,-1.13901833901419,0.254695505247087,0.760473677912411,"ENSG00000055732_MCOLN3","MCOLN3","Not sig"
104.33907618084,0.188731818666966,0.44726793955734,0.421965900023494,0.673049907558981,0.938223111810974,"ENSG00000055813_CCDC85A","CCDC85A","Not sig"
3954.53762563631,0.058593556873136,0.0891978948726318,0.656893943033111,0.511249113106987,0.894490918502781,"ENSG00000055917_PUM2","PUM2","Not sig"
440.663590245342,-0.27139497610169,0.162173144354177,-1.67348901806442,0.0942310666789829,0.572806443312046,"ENSG00000055950_MRPL43","MRPL43","Not sig"
197.787274655431,-0.380732838231328,0.372682500668479,-1.02160106135493,0.306969755144022,0.797677040062018,"ENSG00000055955_ITIH4","ITIH4","Not sig"
5.96704262575694,0.553455245906748,0.602514637559487,0.918575601994574,0.358317598278795,0.825149051152729,"ENSG00000055957_ITIH1","ITIH1","Not sig"
359.516511824649,0.190250609847681,0.130896733107923,1.45344047426165,0.146101495689922,0.656146014931321,"ENSG00000056050_HPF1","HPF1","Not sig"
3208.13735531961,0.120044521037785,0.110903230970579,1.08242582282955,0.279063359168133,0.777361469559654,"ENSG00000056097_ZFR","ZFR","Not sig"
314.627206996473,0.170402895727135,0.14164357620556,1.20304005512992,0.228960820601344,0.742159358142326,"ENSG00000056277_ZNF280C","ZNF280C","Not sig"
0.72722054003549,-1.82936276853187,1.85508142827799,-0.98613610197694,0.324066329896304,NA,"ENSG00000056291_NPFFR2","NPFFR2","Not sig"
2.44100948069563,-0.610260664455504,1.19278388899373,-0.511627185852029,0.608911955203743,NA,"ENSG00000056487_PHF21B","PHF21B","Not sig"
800.174929630417,-0.272017876303883,0.36951342555596,-0.736151537375432,0.461638481463961,0.875394236799196,"ENSG00000056558_TRAF1","TRAF1","Not sig"
3272.49833271021,0.0898178896438527,0.0916187693645285,0.980343768715004,0.326916456476514,0.809358105378319,"ENSG00000056586_RC3H2","RC3H2","Not sig"
14.210004111189,0.440149835347545,0.425315862726578,1.03487754377622,0.30072610314554,0.793336946399175,"ENSG00000056736_IL17RB","IL17RB","Not sig"
792.413698479454,-0.178594012057981,0.226514264177653,-0.788444880971871,0.43043652733969,0.862804085432764,"ENSG00000056972_TRAF3IP2","TRAF3IP2","Not sig"
33.9354412472141,0.513343633598252,0.760618410073096,0.674902982625571,0.499737405434159,0.890601409967514,"ENSG00000056998_GYG2","GYG2","Not sig"
1538.4808641174,-0.113566992747195,0.186904682687636,-0.607619836561257,0.543439641372138,0.906817389430023,"ENSG00000057019_DCBLD2","DCBLD2","Not sig"
2106.96376667073,-0.00734241953972348,0.184412241538777,-0.039815250215803,0.968240417958122,0.99587691440329,"ENSG00000057252_SOAT1","SOAT1","Not sig"
114.812115277833,-0.157417654841748,0.534307064065106,-0.294620201432649,0.76828402829687,0.962512445490565,"ENSG00000057294_PKP2","PKP2","Not sig"
8.36100240074913,-0.516765415012535,0.371530539691027,-1.39090965561617,0.164252824473132,0.681462136694929,"ENSG00000057468_MSH4","MSH4","Not sig"
4.39952900182039,-0.267857307303345,0.634751553664472,-0.421987635566992,0.673034042401983,0.938223111810974,"ENSG00000057593_F7","F7","Not sig"
6076.37477279833,0.142062346663378,0.168971174609433,0.840749003442429,0.400488561684347,0.848109695963233,"ENSG00000057608_GDI2","GDI2","Not sig"
1084.90097507633,0.195478715370785,0.487841099925965,0.40070161247269,0.688639823481318,0.94317647296514,"ENSG00000057657_PRDM1","PRDM1","Not sig"
1061.47487616156,0.286802120648916,0.14115337867695,2.03184736587358,0.0421691103728737,0.447801970930819,"ENSG00000057663_ATG5","ATG5","Not sig"
545.326249880134,0.257510972259623,0.25394806324252,1.01403006965916,0.310568404271908,0.799578869662739,"ENSG00000057704_TMCC3","TMCC3","Not sig"
830.611624983106,0.339583709548408,0.153940467903694,2.20594177848578,0.027388076497687,0.378352534284009,"ENSG00000057757_PITHD1","PITHD1","Not sig"
623.702195817535,0.145674736933403,0.151074586011905,0.964257065195097,0.334917060727967,0.813192402252542,"ENSG00000057935_MTA3","MTA3","Not sig"
716.105683053788,0.20879750415453,0.182332138635206,1.14514920801908,0.252147354360332,0.758539173882918,"ENSG00000058056_USP13","USP13","Not sig"
3942.17917321744,0.130294969270364,0.116084342603996,1.12241639438701,0.261685437043652,0.765773571534204,"ENSG00000058063_ATP11B","ATP11B","Not sig"
103.898033441861,0.201432655808238,0.58792126703565,0.342618420360737,0.731885542516224,0.956351302957752,"ENSG00000058085_LAMC2","LAMC2","Not sig"
2189.91792411713,0.266897149903791,0.226742281524243,1.17709475316916,0.239157689066062,0.74866967313311,"ENSG00000058091_CDK14","CDK14","Not sig"
5271.09661068943,0.0345318084163222,0.178031370838853,0.193964739212052,0.846203491559836,0.977687265215686,"ENSG00000058262_SEC61A1","SEC61A1","Not sig"
4003.40331196112,0.159184771366682,0.187086702093107,0.850860962247655,0.394846592426283,0.845890028502862,"ENSG00000058272_PPP1R12A","PPP1R12A","Not sig"
29.9987317064516,-0.520925993235224,0.590421506650612,-0.882295084727473,0.377617253810981,0.834247826230056,"ENSG00000058335_RASGRF1","RASGRF1","Not sig"
5.40752911837001,-2.40448967726619,0.842608197261479,-2.85362720785403,0.00432232193006367,0.169553425277515,"ENSG00000058404_CAMK2B","CAMK2B","Down"
392.114888467646,-0.719653337814515,0.233320678979455,-3.08439586650562,0.00203965998978586,0.121305575527796,"ENSG00000058453_CROCC","CROCC","Not sig"
881.839227226618,0.0450735447908906,0.10576293748137,0.426175235524546,0.669980161271614,0.938192263681255,"ENSG00000058600_POLR3E","POLR3E","Not sig"
11659.2368774925,-0.197531551743689,0.237051898793738,-0.833283988649099,0.404684584204253,0.851214877760886,"ENSG00000058668_ATP2B4","ATP2B4","Not sig"
7027.86177828866,0.198636505372822,0.108277007522205,1.83452156573579,0.0665766095594104,0.517918203331869,"ENSG00000058673_ZC3H11A","ZC3H11A","Not sig"
749.721161258782,0.173982484671971,0.149838686258037,1.16113194140234,0.245588246870882,0.755198428182199,"ENSG00000058729_RIOK2","RIOK2","Not sig"
606.163964962958,0.298654212993419,0.21869424648606,1.36562446334159,0.172056864145862,0.690734634811418,"ENSG00000058799_YIPF1","YIPF1","Not sig"
733.200313737149,0.143080937689975,0.130367035766988,1.09752390125454,0.272412438359862,0.774100264207285,"ENSG00000058804_NDC1","NDC1","Not sig"
258.70392813184,0.176104770345374,0.296682888575541,0.59357912817589,0.552793644364253,0.909200782281758,"ENSG00000058866_DGKG","DGKG","Not sig"
560.194782279861,-0.411859698350299,0.238612759572259,-1.72605898816394,0.0843368010465756,0.557818779877684,"ENSG00000059122_FLYWCH1","FLYWCH1","Not sig"
414.680553437228,-0.290231172767626,0.215264942550926,-1.34825099399994,0.177577668245295,0.696621992967007,"ENSG00000059145_UNKL","UNKL","Not sig"
1143.34739644539,0.14381076960325,0.294172076718873,0.488866146669263,0.624936464259597,0.928392173427169,"ENSG00000059377_TBXAS1","TBXAS1","Not sig"
1669.00807767392,-0.32568968516216,0.319832935417372,-1.01831190317265,0.308529753415227,0.798205100431779,"ENSG00000059378_PARP12","PARP12","Not sig"
1338.20232594558,0.150630728045565,0.170199748972871,0.885023209226793,0.376144113759707,0.833402362222472,"ENSG00000059573_ALDH18A1","ALDH18A1","Not sig"
1485.40403042001,0.305300712987007,0.199155444064107,1.53297698901332,0.125281524708458,0.627871358848264,"ENSG00000059588_TARBP1","TARBP1","Not sig"
301.279992024494,-0.0498052575422618,0.131892282651458,-0.377620710939384,0.705712376875895,0.94981897325905,"ENSG00000059691_GATB","GATB","Not sig"
1158.66447024892,0.618315512446966,0.345614019904985,1.78903481003737,0.0736092096372444,0.535020702533098,"ENSG00000059728_MXD1","MXD1","Not sig"
2076.99615862218,0.212470120907963,0.181864730955204,1.16828655997241,0.242691194806302,0.751567639017401,"ENSG00000059758_CDK17","CDK17","Not sig"
275.593847451154,0.133644457794576,0.166525968810243,0.802544244296602,0.422238205755863,0.859812402137753,"ENSG00000059769_DNAJC25","DNAJC25","Not sig"
2202.28692937811,0.35940695414636,0.241270795849485,1.48964135042093,0.13631856332696,0.643382294868399,"ENSG00000059804_SLC2A3","SLC2A3","Not sig"
28.3667366092684,-0.924685648367362,0.42391195960265,-2.18131531187303,0.0291601026574489,0.386842698077428,"ENSG00000059915_PSD","PSD","Not sig"
415.346465798825,-0.653081584030578,0.143274622806423,-4.5582502416562,5.15815567574121e-06,0.00334221339600263,"ENSG00000060069_CTDP1","CTDP1","Not sig"
3456.29542585131,0.234923715274353,0.285144853523023,0.82387499676681,0.410010588630728,0.853535039652674,"ENSG00000060138_YBX3","YBX3","Not sig"
19.267052748366,0.0666890855814925,0.59005727474589,0.113021376798062,0.910013607566329,0.989019755109402,"ENSG00000060140_STYK1","STYK1","Not sig"
9521.15449576039,-0.0425196941661062,0.120924175420731,-0.351622775331464,0.725121182416136,0.954627156679919,"ENSG00000060237_WNK1","WNK1","Not sig"
1993.95507964784,0.056642549739851,0.174389560695709,0.324804704558468,0.745328883719656,0.958502443066195,"ENSG00000060339_CCAR1","CCAR1","Not sig"
891.056742469954,-0.582426567139774,0.202251228783954,-2.87971831193137,0.00398030621051757,0.165532266076288,"ENSG00000060491_OGFR","OGFR","Not sig"
414.531002437396,-0.568809427021141,0.399771079524163,-1.42283785935236,0.154783163525088,0.669548673983611,"ENSG00000060558_GNA15","GNA15","Not sig"
258.168547382009,-0.0390228365170859,0.142383677981187,-0.274068187241531,0.784032221019051,0.966922756410581,"ENSG00000060642_PIGV","PIGV","Not sig"
265.435784888639,-0.133866370347668,0.536196900973366,-0.249658978081855,0.802851084477099,0.971909667395058,"ENSG00000060656_PTPRU","PTPRU","Not sig"
774.306128574169,0.118742815174737,0.166867002842327,0.711601533869084,0.476711556941608,0.880987980560692,"ENSG00000060688_SNRNP40","SNRNP40","Not sig"
72.5421732022096,-0.253375757312181,0.29076730977137,-0.871403864180638,0.383533676642404,0.838590372639132,"ENSG00000060709_RIMBP2","RIMBP2","Not sig"
550.167131524456,0.901264125922348,0.778091073357669,1.15830158805595,0.246740983550279,0.756664154561586,"ENSG00000060718_COL11A1","COL11A1","Not sig"
2912.54294239151,-0.0338318120595605,0.143106058125778,-0.236410760680902,0.813113947007891,0.972868992337278,"ENSG00000060749_QSER1","QSER1","Not sig"
601.792600100925,-0.0586346562277985,0.153124975903071,-0.382920264195925,0.7017788857833,0.94831237175547,"ENSG00000060762_MPC1","MPC1","Not sig"
675.211580360191,-0.0695542709153029,0.140573894458551,-0.494787963179121,0.620749801838207,0.927381550886442,"ENSG00000060971_ACAA1","ACAA1","Not sig"
13302.0465866209,-0.27760068396589,0.241236655178757,-1.15074006377757,0.249839189028044,0.758462823220224,"ENSG00000060982_BCAT1","BCAT1","Not sig"
1720.33595731889,0.00656949424056641,0.214993109436502,0.0305567664832844,0.97562302138302,0.995909193513758,"ENSG00000061273_HDAC7","HDAC7","Not sig"
190.760765935632,0.192386240408507,0.353382419184364,0.544413728483015,0.586156800743239,0.921091286604096,"ENSG00000061337_LZTS1","LZTS1","Not sig"
294.202329256072,-0.612095295727588,0.493070882386674,-1.2413941232238,0.214460189048594,0.729959576044371,"ENSG00000061455_PRDM6","PRDM6","Not sig"
85.3097492330917,0.195578710436983,0.60418571969496,0.323706277824186,0.746160417550258,0.95882048587828,"ENSG00000061656_SPAG4","SPAG4","Not sig"
4888.0294753948,0.250152913139253,0.263976343539635,0.947633828793048,0.343315898251212,0.817286098666433,"ENSG00000061676_NCKAP1","NCKAP1","Not sig"
660.382329548765,0.100833443241074,0.183745513935889,0.548766830172824,0.583165476290491,0.920388091085423,"ENSG00000061794_MRPS35","MRPS35","Not sig"
667.899422346291,0.2766429196038,0.272657780679605,1.01461590024778,0.310288956967747,0.799551836755392,"ENSG00000061918_GUCY1B1","GUCY1B1","Not sig"
1850.83555100619,0.0601937119667984,0.124769487054476,0.482439363884833,0.629493863420675,0.929858511226254,"ENSG00000061936_SFSWAP","SFSWAP","Not sig"
770.522160986661,-0.689644410310844,0.185287575060074,-3.72202188995807,0.000197633884892123,0.0353169746051099,"ENSG00000061938_TNK2","TNK2","Not sig"
5233.55190453035,0.313555494694164,0.152415366779335,2.05724331686402,0.0396628267473738,0.437143294616758,"ENSG00000061987_MON2","MON2","Not sig"
9.78670545600146,-0.464491855735692,0.694655791436944,-0.668664771044172,0.503709344895901,0.892676052442876,"ENSG00000062038_CDH3","CDH3","Not sig"
3155.33885014218,0.172019946680824,0.107985158566442,1.59299619470376,0.111161044708931,0.608407606529626,"ENSG00000062194_GPBP1","GPBP1","Not sig"
96.4723651122781,0.0821487074258257,0.264111078708908,0.311038476035935,0.755771371683968,0.959840695035692,"ENSG00000062282_DGAT2","DGAT2","Not sig"
317.815541877636,0.20536926147975,0.190204299415505,1.07972985947661,0.280262493191364,0.778939282916556,"ENSG00000062370_ZNF112","ZNF112","Not sig"
2039.93688549806,-0.0562897090228126,0.115135523009886,-0.488899581565105,0.624912791960261,0.928392173427169,"ENSG00000062485_CS","CS","Not sig"
27.5360814256281,-0.18833509469341,0.471954517556666,-0.399053484366313,0.689853795554405,0.943928203448834,"ENSG00000062524_LTK","LTK","Not sig"
393.300412071603,-0.255532430825207,0.225591607903,-1.13272135076532,0.257331288632842,0.762138138382504,"ENSG00000062582_MRPS24","MRPS24","Not sig"
980.476869884248,-0.0704312581908655,0.102953467741891,-0.68410768219522,0.493907171210514,0.888312941040552,"ENSG00000062598_ELMO2","ELMO2","Not sig"
3076.20174487818,0.149049829250248,0.13182371106212,1.13067541529013,0.258191732594223,0.76233894571179,"ENSG00000062650_WAPL","WAPL","Not sig"
12789.0586814564,0.259847297615857,0.334086036227066,0.777785568503224,0.43669543709321,0.865204380859614,"ENSG00000062716_VMP1","VMP1","Not sig"
1883.844894067,0.140153548001877,0.105481361166451,1.32870439338296,0.183945514909888,0.704538917245814,"ENSG00000062725_APPBP2","APPBP2","Not sig"
208.484801748872,-0.761531826919707,0.200117362589666,-3.80542606131185,0.000141560299041048,0.0298669595507504,"ENSG00000062822_POLD1","POLD1","Not sig"
11185.1895440307,0.211205537317024,0.143837718354155,1.46835989706815,0.142006488805309,0.651356886617792,"ENSG00000063046_EIF4B","EIF4B","Not sig"
51.0105242660459,0.432970694416168,0.301833710855228,1.43446765170587,0.151438853913382,0.664302059692728,"ENSG00000063127_SLC6A16","SLC6A16","Not sig"
84.6408132717372,-0.921971094237959,0.310548514828359,-2.96884721779312,0.00298919178695288,0.144031076669968,"ENSG00000063169_BICRA","BICRA","Not sig"
148.919182902703,-0.627748505671118,0.188475895333399,-3.33065671109126,0.000866413793979509,0.075568296230186,"ENSG00000063176_SPHK2","SPHK2","Not sig"
4907.9630494229,-0.422007277418524,0.230316948294651,-1.83228928892648,0.0669083320479474,0.517918203331869,"ENSG00000063177_RPL18","RPL18","Not sig"
118.729290378224,0.0489560664190453,0.235010268227403,0.208314584670292,0.834983344516602,0.976579893059461,"ENSG00000063180_CA11","CA11","Not sig"
275.705737291305,-0.415340722793235,0.302067654581972,-1.37499237833995,0.169133807616636,0.687654375217672,"ENSG00000063241_ISOC2","ISOC2","Not sig"
1105.45606114003,-0.156187617830367,0.108878448060061,-1.4345136306885,0.151425742129743,0.664302059692728,"ENSG00000063244_U2AF2","U2AF2","Not sig"
1034.08527046393,-0.625287808328949,0.188295163527073,-3.32078528527391,0.000897645662394164,0.0764769256036994,"ENSG00000063245_EPN1","EPN1","Not sig"
700.772452296119,-0.154224763664398,0.0758311545363078,-2.0337915808806,0.041972613755997,0.447187233189164,"ENSG00000063322_MED29","MED29","Not sig"
6.70102374977608,0.229296574014112,0.526511053670821,0.435501918555105,0.663198146708357,0.937224632282223,"ENSG00000063438_AHRR","AHRR","Not sig"
914.150905248901,0.109199770142135,0.146284935526854,0.746486777663369,0.455373415992299,0.872947843442418,"ENSG00000063587_ZNF275","ZNF275","Not sig"
785.397132967913,0.154547381998397,0.176171995731195,0.877252831001627,0.380349326231054,0.836292685762524,"ENSG00000063601_MTMR1","MTMR1","Not sig"
253.353024746359,-0.63315716473966,0.330543858445308,-1.9155012218883,0.055428613466022,0.48669107653543,"ENSG00000063660_GPC1","GPC1","Not sig"
111.10413766067,-0.14874616294156,0.189550523661677,-0.784730952297724,0.432611331047278,0.863724044316968,"ENSG00000063761_ADCK1","ADCK1","Not sig"
411.846324986987,-0.161100568983268,0.161676011027471,-0.996440770399106,0.319036031900004,0.804844922042387,"ENSG00000063854_HAGH","HAGH","Not sig"
1388.36695120595,0.036400753330953,0.12033358130382,0.302498711802219,0.7622719153198,0.961119991500692,"ENSG00000063978_RNF4","RNF4","Not sig"
1646.59962399253,0.0743718036182035,0.279232040454667,0.266344089657855,0.789974220339273,0.968035895744467,"ENSG00000064012_CASP8","CASP8","Not sig"
2230.01608810889,0.295318905681617,0.350896649466095,0.84161221297199,0.400005050868688,0.848109695963233,"ENSG00000064042_LIMCH1","LIMCH1","Not sig"
513.758903849419,0.21171550465923,0.181677682513579,1.16533578439612,0.243883099565841,0.75298430071743,"ENSG00000064102_INTS13","INTS13","Not sig"
1399.93650594501,-0.100748937427669,0.161023549171157,-0.625678280886603,0.531525981852401,0.901686255904334,"ENSG00000064115_TM7SF3","TM7SF3","Not sig"
324.479708928119,-1.18562769542121,0.43540479329855,-2.72304695232936,0.0064682864359134,0.207324924367072,"ENSG00000064195_DLX3","DLX3","Down"
127.26635103391,-0.0618602353752945,0.226244386510284,-0.273422188852772,0.784528698152473,0.967090497942835,"ENSG00000064199_SPA17","SPA17","Not sig"
70.3824890456468,-0.522056778847345,0.357255816272933,-1.46129679369169,0.143934009407273,0.654697786244098,"ENSG00000064201_TSPAN32","TSPAN32","Not sig"
3261.1426130771,0.75047755069665,0.409395523827138,1.83313570134081,0.0667823930179327,0.517918203331869,"ENSG00000064205_CCN5","CCN5","Not sig"
28.7560006551188,0.33610911804269,0.374235861035347,0.898121086292539,0.369120998456654,0.829322769676016,"ENSG00000064218_DMRT3","DMRT3","Not sig"
372.575127630878,-0.0848571744945064,0.18228675531804,-0.465514756387288,0.641562872025787,0.933100549526089,"ENSG00000064225_ST3GAL6","ST3GAL6","Not sig"
1.71339026825575,3.45990485699208,1.03798100535841,3.33330267040617,0.000858215252804453,NA,"ENSG00000064270_ATP2C2","ATP2C2","Up"
197.471135058029,-0.317848730897296,0.548294253481231,-0.579704654716351,0.562113803866357,0.911795801064661,"ENSG00000064300_NGFR","NGFR","Not sig"
7973.59268599798,-0.441261752179094,0.417209000958853,-1.05765156352083,0.29021432521542,0.785086923341186,"ENSG00000064309_CDON","CDON","Not sig"
1459.13674666132,0.159447383103073,0.10778196918833,1.47935117815918,0.139046481295103,0.646328575127058,"ENSG00000064313_TAF2","TAF2","Not sig"
2447.05241258797,-0.247967176417385,0.198433734928529,-1.24962207916258,0.211437633734544,0.72728969392521,"ENSG00000064393_HIPK2","HIPK2","Not sig"
1505.77747818487,0.114704124313497,0.0871493555295856,1.31617868676673,0.188114075487862,0.708014803085171,"ENSG00000064419_TNPO3","TNPO3","Not sig"
41.4709353394923,0.00168227628748516,0.478457209132777,0.00351604334802345,0.997194609077802,0.999574974323606,"ENSG00000064489_BORCS8-MEF2B","BORCS8-MEF2B","Not sig"
286.544760629614,-0.21666905368639,0.150327896785499,-1.44130968582334,0.14949721213878,0.660728838140556,"ENSG00000064490_RFXANK","RFXANK","Not sig"
137.988716315749,-0.244688688441019,0.159582162200405,-1.53330851686128,0.125199857127674,0.627871358848264,"ENSG00000064545_TMEM161A","TMEM161A","Not sig"
116.100493754812,-0.117710038173081,0.229294866753554,-0.513356621714501,0.607701883225469,0.925271404235312,"ENSG00000064547_LPAR2","LPAR2","Not sig"
2250.39767477659,-0.1753911167377,0.218687107398518,-0.802018549809071,0.422542228083546,0.859867303454959,"ENSG00000064601_CTSA","CTSA","Not sig"
2780.71076764251,0.0214626869533028,0.0915334117770188,0.234479263217974,0.814612930060563,0.973187751768616,"ENSG00000064607_SUGP2","SUGP2","Not sig"
1099.01400161542,0.00928685594797539,0.179548247925149,0.0517234562592164,0.958749046860955,0.994518405940297,"ENSG00000064651_SLC12A2","SLC12A2","Not sig"
511.33334213381,-0.114725187821956,0.233345682047718,-0.491653356578909,0.622964417135457,0.928005050052143,"ENSG00000064652_SNX24","SNX24","Not sig"
91.3218792011682,-0.192008381895592,0.321728345976989,-0.596802812983489,0.550639039654275,0.908519361681133,"ENSG00000064655_EYA2","EYA2","Not sig"
1380.16400969346,-0.115748322736259,0.286608610576981,-0.403855008065675,0.686319343114528,0.942453462637558,"ENSG00000064666_CNN2","CNN2","Not sig"
402.730767298502,-0.744191412419231,0.285327807184938,-2.60819798729563,0.00910202917365682,0.23816170277766,"ENSG00000064687_ABCA7","ABCA7","Not sig"
400.948889923485,0.412203919419522,0.400628839458188,1.02889227839161,0.303530297244218,0.795476564930149,"ENSG00000064692_SNCAIP","SNCAIP","Not sig"
642.607095429835,0.240506547704939,0.148261013062233,1.62218335580903,0.10476409440215,0.597380821989379,"ENSG00000064703_DDX20","DDX20","Not sig"
2065.89854249094,0.074986035786047,0.175986331511874,0.426090112464147,0.670042184694245,0.938192263681255,"ENSG00000064726_BTBD1","BTBD1","Not sig"
746.819656053941,-0.0538841051033808,0.163997139787433,-0.328567346803873,0.742482732375288,0.958402450666149,"ENSG00000064763_FAR2","FAR2","Not sig"
13.4720298486125,0.244254077242201,0.587250149502968,0.41592850584871,0.677462319681931,0.938951716026373,"ENSG00000064787_BCAS1","BCAS1","Not sig"
7074.21135940388,0.0668278461374792,0.687680234561361,0.0971786635399018,0.922584511865566,0.990921124199702,"ENSG00000064886_CHI3L2","CHI3L2","Not sig"
1363.070477743,-0.474913159081368,0.24937836245435,-1.9043879926363,0.0568596718440291,0.490345855380534,"ENSG00000064932_SBNO2","SBNO2","Not sig"
709.06654254867,0.132369696582249,0.154263929362582,0.858072895778039,0.390852212779133,0.843620879236217,"ENSG00000064933_PMS1","PMS1","Not sig"
490.89850220665,-0.45753583721364,0.158508106061581,-2.88651381044124,0.00389535651243177,0.165004136519483,"ENSG00000064961_HMG20B","HMG20B","Not sig"
3270.72063661464,0.0908892769537227,0.260267939645163,0.349214263876053,0.726928458470201,0.954813722624662,"ENSG00000064989_CALCRL","CALCRL","Not sig"
573.093873077407,0.288928286469695,0.10577024240948,2.73165949030479,0.0063016232251694,0.204965081968456,"ENSG00000064995_TAF11","TAF11","Not sig"
1000.23965851305,-0.0457641623360258,0.207975891588136,-0.220045515788218,0.825835706843025,0.975360554442445,"ENSG00000064999_ANKS1A","ANKS1A","Not sig"
1791.03735182181,-0.481589847548286,0.127741428972168,-3.77003648247285,0.000163223685647062,0.0321511487040157,"ENSG00000065000_AP3D1","AP3D1","Not sig"
489.041441317859,-0.135090904004249,0.117910152607318,-1.14571053481839,0.251914943414686,0.758539173882918,"ENSG00000065029_ZNF76","ZNF76","Not sig"
241.912306924413,-0.608038556845062,0.310606047775988,-1.95758762972827,0.0502784200611031,0.471776426458894,"ENSG00000065054_SLC9A3R2","SLC9A3R2","Not sig"
68.1510489840554,-0.277017759920128,0.176790928239806,-1.56692293364946,0.117132706372074,0.617217753617081,"ENSG00000065057_NTHL1","NTHL1","Not sig"
1497.23344725921,-0.0722916440403013,0.17832538136798,-0.405391781504874,0.685189551088079,0.941815280907201,"ENSG00000065060_UHRF1BP1","UHRF1BP1","Not sig"
3121.38110244076,0.20524462236221,0.133958470323178,1.53215113510218,0.125485143642857,0.627960750952447,"ENSG00000065135_GNAI3","GNAI3","Not sig"
2933.80376496192,0.159389558541025,0.109865853800639,1.45076521072919,0.146845250048151,0.656521339233669,"ENSG00000065150_IPO5","IPO5","Not sig"
2183.74325030697,0.204841905941443,0.173042615845842,1.18376565761078,0.236505840175949,0.745801567086553,"ENSG00000065154_OAT","OAT","Not sig"
898.639134627197,0.315645666922125,0.128093362708462,2.46418440618603,0.0137325438731976,0.287519298678462,"ENSG00000065183_WDR3","WDR3","Not sig"
2610.39194496552,0.143973499556578,0.142294967703903,1.01179614346002,0.311635534309276,0.800416963385257,"ENSG00000065243_PKN2","PKN2","Not sig"
155.126215136106,-0.439132766940394,0.211215898654935,-2.07907060849529,0.0376108610958528,0.429723722460365,"ENSG00000065268_WDR18","WDR18","Not sig"
3504.73855626634,0.0890301776606621,0.201391851820519,0.442074378163054,0.658435384449417,0.935935400782425,"ENSG00000065308_TRAM2","TRAM2","Not sig"
495.925556641122,0.393296931629857,0.628504440390306,0.625766353194922,0.531468204169008,0.901686255904334,"ENSG00000065320_NTN1","NTN1","Not sig"
10.6558970643536,-3.44433988837897,0.938322436447781,-3.67074233183452,0.000241847052670615,0.0391760403345782,"ENSG00000065325_GLP2R","GLP2R","Down"
53.0939600449982,-0.290010767487194,0.380644271957656,-0.761894474322879,0.446122988187429,0.867753011133315,"ENSG00000065328_MCM10","MCM10","Not sig"
1341.0816661289,-0.053715370702634,0.285758334278402,-0.187974817386433,0.850896392084377,0.978381309726964,"ENSG00000065357_DGKA","DGKA","Not sig"
51.9869191423081,0.193790835931833,0.646995322397287,0.29952432301023,0.764540016314454,0.961428148164723,"ENSG00000065361_ERBB3","ERBB3","Not sig"
0.841577622541081,0.0422205401847941,1.67617188624173,0.0251886698084764,0.979904474273432,NA,"ENSG00000065371_ROPN1","ROPN1","Not sig"
3803.25667827337,0.0127480197727855,0.346515407863864,0.0367891859452143,0.970653096578465,0.99587691440329,"ENSG00000065413_ANKRD44","ANKRD44","Not sig"
2025.50549427178,0.159449587191928,0.155059322858022,1.02831344967194,0.303802406411227,0.795671179856915,"ENSG00000065427_KARS1","KARS1","Not sig"
638.952436448212,0.226125595530629,0.0980215333858869,2.30689714514491,0.0210605547285567,0.343868022895573,"ENSG00000065457_ADAT1","ADAT1","Not sig"
630.227007145103,0.0470185225645012,0.164153816004643,0.286429665230392,0.774549056472982,0.964729574626934,"ENSG00000065485_PDIA5","PDIA5","Not sig"
324.933396249874,-0.0852770060041887,0.121338988650026,-0.702799709746635,0.482180578141236,0.883618380342713,"ENSG00000065491_TBC1D22B","TBC1D22B","Not sig"
875.140252465859,0.0214017839233394,0.171422762445423,0.124847970118048,0.900643909796583,0.987650051643733,"ENSG00000065518_NDUFB4","NDUFB4","Not sig"
5282.90669251461,-0.137484509376256,0.20989267922794,-0.655022890183559,0.512453016536558,0.894831918721306,"ENSG00000065526_SPEN","SPEN","Not sig"
2688.85146962233,0.829685386130643,0.422242697382436,1.96494904772545,0.0494201350867451,0.469997128661969,"ENSG00000065534_MYLK","MYLK","Not sig"
1349.51721731687,0.233735272237509,0.195256242138523,1.19706939802563,0.231279506533799,0.74348751597831,"ENSG00000065548_ZC3H15","ZC3H15","Not sig"
1059.7837364284,0.239949370291703,0.0980778811219581,2.44651870071836,0.0144243314265702,0.294246800650381,"ENSG00000065559_MAP2K4","MAP2K4","Not sig"
254.640970819882,-0.17624735711946,0.319596447830823,-0.551468448149823,0.581312590017128,0.919863662686486,"ENSG00000065600_PACC1","PACC1","Not sig"
4675.09724253346,0.125417585153965,0.139661868065331,0.8980087900249,0.369180863272813,0.829322769676016,"ENSG00000065613_SLK","SLK","Not sig"
1481.03815094475,0.188275813176255,0.18198211358852,1.03458416579316,0.300863151867711,0.793336946399175,"ENSG00000065615_CYB5R4","CYB5R4","Not sig"
46.1434150187977,0.064615196665375,0.587362474244277,0.110009065098194,0.912402185644012,0.98965491695713,"ENSG00000065618_COL17A1","COL17A1","Not sig"
22.8050660875044,-0.436504933923345,0.369061672453801,-1.18274252382029,0.236911205657236,0.746590677926056,"ENSG00000065621_GSTO2","GSTO2","Not sig"
156.209805853824,0.307392243712703,0.176325924341482,1.74331848740173,0.081277997785448,0.549033432502963,"ENSG00000065665_SEC61A2","SEC61A2","Not sig"
223.800750089058,-0.0537168309084771,0.36637123032988,-0.146618583724794,0.88343308451768,0.985372202704407,"ENSG00000065675_PRKCQ","PRKCQ","Not sig"
164.825553543948,-0.379983119324368,0.484902605804049,-0.783627711577859,0.433258590518787,0.863978395244896,"ENSG00000065717_TLE2","TLE2","Not sig"
805.398195388374,-0.122789785906801,0.162560228602496,-0.755349490846591,0.450039310814585,0.870410883940852,"ENSG00000065802_ASB1","ASB1","Not sig"
3224.68358346271,0.0804315768003151,0.253490432570537,0.317296301815785,0.751018783227336,0.958991331623457,"ENSG00000065809_FAM107B","FAM107B","Not sig"
1096.85758609793,0.20790579844244,0.355608767036853,0.584647561349055,0.558784720471345,0.910880514333396,"ENSG00000065833_ME1","ME1","Not sig"
2498.98998281905,-0.102383303936559,0.112766346463085,-0.907924280140399,0.363918228537204,0.827297007284686,"ENSG00000065882_TBC1D1","TBC1D1","Not sig"
3669.44955287366,0.0798301665838223,0.126121422825286,0.63296278138576,0.526757948054656,0.900057890145853,"ENSG00000065883_CDK13","CDK13","Not sig"
1420.79669242908,0.0786846485385144,0.294543143911771,0.267141334520704,0.789360343299085,0.967813483353754,"ENSG00000065911_MTHFD2","MTHFD2","Not sig"
659.569579944195,-0.114540757796443,0.49582488620627,-0.23101050589218,0.817306640242131,0.973694987003364,"ENSG00000065923_SLC9A7","SLC9A7","Not sig"
868.064269967272,-0.223672719238757,0.275839022240942,-0.810881351817516,0.417433810376794,0.857290749592366,"ENSG00000065970_FOXJ2","FOXJ2","Not sig"
7661.42013819256,-0.250249146008346,0.15254096143325,-1.64053735899555,0.100893487311174,0.587593979806192,"ENSG00000065978_YBX1","YBX1","Not sig"
438.720427198821,-0.559266117304559,0.371765035224852,-1.50435372967848,0.132490311381273,0.638890804314474,"ENSG00000065989_PDE4A","PDE4A","Not sig"
1201.49378985455,0.258643264759917,0.129483840115754,1.99749454857609,0.0457714860672766,0.460022705490888,"ENSG00000066027_PPP2R5A","PPP2R5A","Not sig"
1.98538134936639,-1.32779446878809,1.06165262119477,-1.25068637544906,0.211048923186672,NA,"ENSG00000066032_CTNNA2","CTNNA2","Not sig"
895.698064754393,-0.134578897552763,0.0847234066265624,-1.58845002710939,0.112184612694559,0.609664732920005,"ENSG00000066044_ELAVL1","ELAVL1","Not sig"
517.183077858018,0.0270819308424519,0.372918710527225,0.072621539434597,0.942107285984917,0.992403407301366,"ENSG00000066056_TIE1","TIE1","Not sig"
2224.63005680982,0.188411450150966,0.122984652663782,1.53199156211832,0.125524516974954,0.627960750952447,"ENSG00000066084_DIP2B","DIP2B","Not sig"
839.048601438013,-0.06384567916203,0.082718652817015,-0.771841380241835,0.440208379849566,0.865753999099751,"ENSG00000066117_SMARCD1","SMARCD1","Not sig"
1201.89958919259,-0.00423758851863413,0.107949456910358,-0.0392553018784806,0.968686843059414,0.99587691440329,"ENSG00000066135_KDM4A","KDM4A","Not sig"
618.990661941384,-0.131745137959764,0.106219974382876,-1.24030474235364,0.214862699000355,0.729970585525402,"ENSG00000066136_NFYC","NFYC","Not sig"
22.8119629646072,-0.0538733614366135,0.268910004644703,-0.200339743803112,0.841214881489927,0.977227604762184,"ENSG00000066185_ZMYND12","ZMYND12","Not sig"
48.499318066799,-0.214182570127794,0.151350829780227,-1.41513971505015,0.15702753577568,0.67193812754063,"ENSG00000066230_SLC9A3","SLC9A3","Not sig"
277.205590630034,-1.56464061781508,0.744590687924308,-2.10134325232676,0.0356108455268596,0.42171455983462,"ENSG00000066248_NGEF","NGEF","Down"
571.04479937073,-0.371494065972838,0.477952223199121,-0.777261926906172,0.437004252753095,0.865204380859614,"ENSG00000066279_ASPM","ASPM","Not sig"
6188.1547443491,0.0694554228821758,0.396654923256907,0.175102888707096,0.860998788480195,0.980533111854508,"ENSG00000066294_CD84","CD84","Not sig"
991.308761775286,-0.0175465638944128,0.180432112197487,-0.0972474560138591,0.922529882159253,0.990905673713089,"ENSG00000066322_ELOVL1","ELOVL1","Not sig"
1001.49704980044,-0.940107281687186,0.360211069578961,-2.60987893233278,0.00905742711906741,0.237706068249594,"ENSG00000066336_SPI1","SPI1","Not sig"
277.194844507542,0.161156505506637,0.202734824233314,0.79491279367561,0.426664231655203,0.861160432908786,"ENSG00000066379_ZNRD1","ZNRD1","Not sig"
97.6803446500811,0.393321176625901,0.478236345708335,0.822440996288849,0.410825954906635,0.853960609279834,"ENSG00000066382_MPPED2","MPPED2","Not sig"
1475.31917295873,0.150658816510426,0.130246016601658,1.15672494592444,0.247384754395394,0.756751323209451,"ENSG00000066422_ZBTB11","ZBTB11","Not sig"
1770.55058040874,0.0438495741865502,0.124406706142594,0.352469537584977,0.724486159976762,0.954627156679919,"ENSG00000066427_ATXN3","ATXN3","Not sig"
1604.07012338314,0.14339587882873,0.171285106748423,0.83717657390578,0.402493323214881,0.848984357055226,"ENSG00000066455_GOLGA5","GOLGA5","Not sig"
71.4040804931075,-0.147218347639781,0.561959902754129,-0.261973046329949,0.793342222576757,0.968859219448755,"ENSG00000066468_FGFR2","FGFR2","Not sig"
689.013891145781,0.114110162757018,0.126445352050308,0.902446479105195,0.366819740261025,0.828479465930735,"ENSG00000066557_LRRC40","LRRC40","Not sig"
195.193199001226,0.0648310940077155,0.289921996203049,0.223615644403575,0.823056389434272,0.974852656762199,"ENSG00000066583_ISOC1","ISOC1","Not sig"
2492.85094481314,-0.31273519888984,0.247631063695811,-1.26290778799062,0.20662232076814,0.724811907957422,"ENSG00000066629_EML1","EML1","Not sig"
604.364572460434,0.298083307766748,0.118336505073878,2.5189463520209,0.011770658938492,0.269096717162072,"ENSG00000066651_TRMT11","TRMT11","Not sig"
1815.38862798728,0.0463316136913833,0.109152960669837,0.424465020527714,0.671226710396713,0.938192263681255,"ENSG00000066654_THUMPD1","THUMPD1","Not sig"
365.373424103426,0.195760511464202,0.188950908737215,1.03603900490607,0.300183946041856,0.793097666182027,"ENSG00000066697_MSANTD3","MSANTD3","Not sig"
58.0068101587997,-0.897597334400106,0.39420622149597,-2.27697404417876,0.0227877756425396,0.350990739301422,"ENSG00000066735_KIF26A","KIF26A","Not sig"
3569.92182483645,0.334400081017342,0.122120448564389,2.73828081167771,0.00617613149598463,0.203028984905385,"ENSG00000066739_ATG2B","ATG2B","Not sig"
4220.30949751551,0.180221230614693,0.109745505887081,1.64217412966437,0.100553922452013,0.587293830796919,"ENSG00000066777_ARFGEF1","ARFGEF1","Not sig"
3.07045106772066,-0.776769061282057,1.08733242539767,-0.714380481201936,0.47499193820844,0.88060515489902,"ENSG00000066813_ACSM2B","ACSM2B","Not sig"
602.667633241637,-0.0749858644611074,0.214729397290617,-0.349210985581172,0.726930919444561,0.954813722624662,"ENSG00000066827_ZFAT","ZFAT","Not sig"
471.67735888894,-0.0328422190852472,0.134250191058249,-0.24463443088135,0.806739501941843,0.972285400412582,"ENSG00000066855_MTFR1","MTFR1","Not sig"
88.8612697884261,-0.0406280327372306,0.350998244542803,-0.115749959918321,0.907850710036967,0.988930386411002,"ENSG00000066923_STAG3","STAG3","Not sig"
1087.71908070575,0.354440789471651,0.209464196052066,1.6921306655365,0.0906210626863651,0.56876671054389,"ENSG00000066926_FECH","FECH","Not sig"
5274.03694785751,0.152808344142842,0.167819418075553,0.910552222711483,0.362531353909531,0.826976501869411,"ENSG00000066933_MYO9A","MYO9A","Not sig"
697.826286380016,4.28443933775389,2.50439701447805,1.71076682849617,0.0871241653947954,0.562682298449557,"ENSG00000067048_DDX3Y","DDX3Y","Not sig"
2431.07757017789,-0.520029811426606,0.302548350628092,-1.71883208203588,0.0856449519813553,0.560128666218854,"ENSG00000067057_PFKP","PFKP","Not sig"
703.938046555229,0.095333686673327,0.203420176665935,0.468654035385525,0.639316946796769,0.932704975056589,"ENSG00000067064_IDI1","IDI1","Not sig"
4753.67539643213,-0.152642835870065,0.238813849378051,-0.639170786232023,0.522711834606142,0.898561801045071,"ENSG00000067066_SP100","SP100","Not sig"
5121.89675162354,-0.193265885874294,0.155124094883573,-1.24587921701879,0.212808741128858,0.728648146532978,"ENSG00000067082_KLF6","KLF6","Not sig"
1733.55104949354,0.675674081335587,0.264315253272091,2.55631891451998,0.0105786115927991,0.256477115230966,"ENSG00000067113_PLPP1","PLPP1","Not sig"
1107.12622307382,0.0173920017620385,0.190616883639473,0.0912406153640261,0.927301403131875,0.990967346924589,"ENSG00000067141_NEO1","NEO1","Not sig"
8477.29047731842,0.0783725383221211,0.187201505063971,0.418653355886959,0.675469489309104,0.938388054993472,"ENSG00000067167_TRAM1","TRAM1","Not sig"
156.642112551144,0.82669633426746,0.371099383274267,2.22769525234289,0.025900843834328,0.366301307805183,"ENSG00000067177_PHKA1","PHKA1","Not sig"
2613.8637246588,-0.00242963913960392,0.20457104954099,-0.0118767496429992,0.990523947605395,0.99896291627509,"ENSG00000067182_TNFRSF1A","TNFRSF1A","Not sig"
260.295597759944,-0.375817879287344,0.335942089013152,-1.11869840540472,0.263268825712198,0.766870098972968,"ENSG00000067191_CACNB1","CACNB1","Not sig"
2345.6781966925,-0.00155315757663936,0.114051205804428,-0.0136180723884908,0.989134686126541,0.998741486742255,"ENSG00000067208_EVI5","EVI5","Not sig"
224.217395020282,-0.399571301841092,0.224334612647398,-1.78113977654052,0.0748896190675957,0.535867099077063,"ENSG00000067221_STOML1","STOML1","Not sig"
12520.7725896533,-0.0298809386558753,0.224317381276773,-0.133208307291207,0.894028641131588,0.986774991654396,"ENSG00000067225_PKM","PKM","Not sig"
1464.98060594307,0.302049520137442,0.131406120801213,2.29859551667592,0.021527918377353,0.346894393465149,"ENSG00000067248_DHX29","DHX29","Not sig"
1297.04944444982,0.216863122715466,0.137685593803699,1.57506037287134,0.115242509764163,0.614452181805604,"ENSG00000067334_DNTTIP2","DNTTIP2","Not sig"
372.81225062276,-0.00601355433570308,0.139976401664492,-0.0429612010609966,0.965732462348632,0.995531282727571,"ENSG00000067365_METTL22","METTL22","Not sig"
2925.54825578326,0.144236785303802,0.115858005534981,1.24494448732982,0.213152156500804,0.729022419414196,"ENSG00000067369_TP53BP1","TP53BP1","Not sig"
205.785809085466,0.30748599584793,0.312248538011428,0.984747591793932,0.324748069293163,0.808582862129455,"ENSG00000067445_TRO","TRO","Not sig"
777.925670323308,0.182145004073777,0.115492656321007,1.57711329772789,0.114769457978313,0.613915619018469,"ENSG00000067533_RRP15","RRP15","Not sig"
12327.4878730368,0.0337008517629026,0.157405516252573,0.214102101153978,0.830467437305039,0.976241913277194,"ENSG00000067560_RHOA","RHOA","Not sig"
1848.53356405547,0.128543405744153,0.0801422558986702,1.60394044693076,0.10872718019354,0.604887807108906,"ENSG00000067596_DHX8","DHX8","Not sig"
54.2005194902072,0.0451968430230409,0.240278244713745,0.188102102530698,0.850796612937174,0.978381309726964,"ENSG00000067601_PMS2P4","PMS2P4","Not sig"
76.2343449487193,-0.133953957985951,0.291018444246448,-0.460293705207609,0.645305418849288,0.933572594516214,"ENSG00000067606_PRKCZ","PRKCZ","Not sig"
248.118123085988,4.13589472507377,2.78290124289693,1.48618091843188,0.137231273324821,0.644583825220095,"ENSG00000067646_ZFY","ZFY","Not sig"
2297.24972635277,0.108881111343217,0.120707917894883,0.902021286110121,0.367045560398018,0.82869961995158,"ENSG00000067704_IARS2","IARS2","Not sig"
94.4781956518672,0.160711581308424,0.408428481915872,0.393487693499122,0.693959311649755,0.945496622417788,"ENSG00000067715_SYT1","SYT1","Not sig"
206.735121671172,1.0482583601859,0.395979487056219,2.64725419990523,0.00811483286060188,0.226021962323235,"ENSG00000067798_NAV3","NAV3","Up"
533.578446233273,-0.287467289635717,0.144395380969533,-1.99083438615236,0.0464990976304375,0.460065515241649,"ENSG00000067829_IDH3G","IDH3G","Not sig"
120.774804129525,-0.270490774649825,0.191304531672345,-1.41392769050085,0.157383134647881,0.672617063593685,"ENSG00000067836_ROGDI","ROGDI","Not sig"
74.553586291211,-0.287631967182889,0.336680839991548,-0.85431641191732,0.392929696110335,0.844998292596028,"ENSG00000067840_PDZD4","PDZD4","Not sig"
2.03836703402325,1.01181837666589,1.32438281393993,0.763992378952591,0.444871784189829,NA,"ENSG00000067842_ATP2B3","ATP2B3","Not sig"
5704.20807990761,0.0821565490957852,0.113289193304316,0.725193168911509,0.468333533014236,0.878527937351133,"ENSG00000067900_ROCK1","ROCK1","Not sig"
1654.11021734145,-0.025161774591331,0.18406674049445,-0.136699191411442,0.891268568692803,0.986372469361479,"ENSG00000067955_CBFB","CBFB","Not sig"
4598.65535161782,0.213057541697881,0.293878526162448,0.724985062638121,0.468461194282254,0.878527937351133,"ENSG00000067992_PDK3","PDK3","Not sig"
877.323486782999,0.000542379373140573,0.193650483083165,0.0028008160088485,0.997765275070634,0.999615153118948,"ENSG00000068001_HYAL2","HYAL2","Not sig"
1147.77296796164,-0.196663263514854,0.219740259649285,-0.894980573103614,0.370797472986147,0.830402411070867,"ENSG00000068024_HDAC4","HDAC4","Not sig"
691.454264326371,-0.159698627938926,0.0873688644337629,-1.82786658581328,0.0675695769580519,0.51828601989444,"ENSG00000068028_RASSF1","RASSF1","Not sig"
30.8994470122533,-0.0254621911039064,0.473349453768123,-0.0537915294952035,0.957101258233769,0.994437075225248,"ENSG00000068078_FGFR3","FGFR3","Not sig"
587.878989891554,-0.550353516604542,0.378805091056222,-1.45286726498314,0.14626061136616,0.656146014931321,"ENSG00000068079_IFI35","IFI35","Not sig"
646.188908340473,-0.0586207756546532,0.110537388124656,-0.530325319325846,0.595886394818866,0.923764271573042,"ENSG00000068097_HEATR6","HEATR6","Not sig"
487.403820851396,-0.323926078338879,0.133487899084906,-2.42663253043517,0.0152396830298334,0.301390743422134,"ENSG00000068120_COASY","COASY","Not sig"
182.541372104288,-0.366647923036631,0.301019041717215,-1.21802235813729,0.223215476507947,0.737576534843116,"ENSG00000068137_PLEKHH3","PLEKHH3","Not sig"
4338.6846831765,-0.0788684366105191,0.144580786671373,-0.545497354290818,0.585411499665028,0.921091286604096,"ENSG00000068305_MEF2A","MEF2A","Not sig"
741.927675156711,-0.201036824370651,0.0704645814949455,-2.85301949015437,0.00433059654307884,0.169553425277515,"ENSG00000068308_OTUD5","OTUD5","Not sig"
963.074055190153,-0.425201251869354,0.18614241912797,-2.28427917645701,0.022355128902111,0.350371807643384,"ENSG00000068323_TFE3","TFE3","Not sig"
275.353484121555,-0.0970662559084834,0.150758435300809,-0.643852900932584,0.519670825953324,0.898170368989383,"ENSG00000068354_TBC1D25","TBC1D25","Not sig"
3742.00572376216,0.24795422169557,0.211399368266135,1.17291846105905,0.240828505615129,0.749833012804212,"ENSG00000068366_ACSL4","ACSL4","Not sig"
429.271003586628,0.338159473421905,0.187012286001852,1.80822062898347,0.0705721692053284,0.526540152130781,"ENSG00000068383_INPP5A","INPP5A","Not sig"
307.635014666645,-0.0520056100765498,0.126810681858134,-0.410104332809517,0.68172941445906,0.940612590267836,"ENSG00000068394_GPKOW","GPKOW","Not sig"
775.435104076126,-0.0806110258845348,0.10000959287613,-0.806032937104125,0.42022385787227,0.858838018807895,"ENSG00000068400_GRIPAP1","GRIPAP1","Not sig"
574.62245422227,0.0126692113480124,0.129200722856005,0.0980583627394429,0.921885949849981,0.990798692839403,"ENSG00000068438_FTSJ1","FTSJ1","Not sig"
111.77066541056,-0.464294499389132,0.335333723405353,-1.38457443132819,0.166182634224654,0.683953677302783,"ENSG00000068489_PRR11","PRR11","Not sig"
69.1785166307237,0.654239303847354,0.498111134961227,1.3134404311164,0.189034581157139,0.708040187117568,"ENSG00000068615_REEP1","REEP1","Not sig"
1722.96760085317,-0.173351229441898,0.169282739558076,-1.02403369590097,0.305819359629282,0.79635790001875,"ENSG00000068650_ATP11A","ATP11A","Not sig"
1508.67419692199,-0.164504067656381,0.145098783716908,-1.13373843282748,0.256904283194638,0.761649278846283,"ENSG00000068654_POLR1A","POLR1A","Not sig"
5624.14835400086,0.260055383503528,0.165954647332657,1.56702682138359,0.117108422453331,0.617217753617081,"ENSG00000068697_LAPTM4A","LAPTM4A","Not sig"
1885.9838325443,-0.367739075536959,0.236232186525773,-1.5566848910186,0.119545317592058,0.620094324433261,"ENSG00000068724_TTC7A","TTC7A","Not sig"
746.467972138201,-0.135342711316457,0.155533433350527,-0.870184039539813,0.3841998367007,0.83891565903082,"ENSG00000068745_IP6K2","IP6K2","Not sig"
109.050108815796,1.06177920777359,0.728035305398485,1.45841719474365,0.144725584006783,0.654980492735361,"ENSG00000068781_STON1-GTF2A1L","STON1-GTF2A1L","Not sig"
845.225185009872,0.170090087616891,0.173859392638375,0.978319807953527,0.327916176144982,0.809824682953033,"ENSG00000068784_SRBD1","SRBD1","Not sig"
1239.36405913299,0.1593778396333,0.181336767104738,0.87890526658196,0.37945264287079,0.835457498580896,"ENSG00000068796_KIF2A","KIF2A","Not sig"
457.022362216489,-0.361185482458125,0.400034543209724,-0.902885734717083,0.366586542442797,0.828414842112536,"ENSG00000068831_RASGRP2","RASGRP2","Not sig"
3016.94044739504,0.163090092916846,0.102777864062522,1.58682119349781,0.112553147390543,0.6104381611958,"ENSG00000068878_PSME4","PSME4","Not sig"
1026.5451536456,0.0918970719369704,0.177066782336764,0.51899667867794,0.603763057367408,0.924786956562424,"ENSG00000068885_IFT80","IFT80","Not sig"
873.147252964927,-0.132554510230738,0.13615290953334,-0.973570896759131,0.330269642548958,0.812053039628564,"ENSG00000068903_SIRT2","SIRT2","Not sig"
2559.12013842331,0.138769182616628,0.247496258465789,0.560692042283174,0.575007492978771,0.917017584825655,"ENSG00000068912_ERLEC1","ERLEC1","Not sig"
276.334953366001,-0.326522325340987,0.174818235675091,-1.8677818368322,0.0617924861647575,0.503459495151773,"ENSG00000068971_PPP2R5B","PPP2R5B","Not sig"
74.8477983095171,0.522400359887185,0.377242145004536,1.3847879056061,0.166117330176523,0.683953677302783,"ENSG00000068976_PYGM","PYGM","Not sig"
13.2894817501899,0.183743831161241,0.714094569741215,0.257310220448573,0.796939303242402,0.970263490532811,"ENSG00000069011_PITX1","PITX1","Not sig"
817.691635754064,0.259324623713458,0.268288954750369,0.966587029103558,0.333750521378378,0.813180372120437,"ENSG00000069020_MAST4","MAST4","Not sig"
2184.86006186734,0.656060366937167,0.341264627055848,1.92243881997709,0.0545505648591136,0.484752705427254,"ENSG00000069122_ADGRF5","ADGRF5","Not sig"
787.333250339088,-1.56969956580795,0.53120777903196,-2.95496343948214,0.00312706105409997,0.14721701199627,"ENSG00000069188_SDK2","SDK2","Down"
1571.42567915705,0.220697947369327,0.0836536775551012,2.63823365355285,0.00833391383051869,0.228505151820747,"ENSG00000069248_NUP133","NUP133","Not sig"
8612.58655317983,0.228223771671901,0.108467101965254,2.10408287431714,0.03537121845822,0.42072953665618,"ENSG00000069275_NUCKS1","NUCKS1","Not sig"
3253.87972048017,0.276313918854175,0.124543896551478,2.21860666403645,0.0265134957871699,0.371478700967113,"ENSG00000069329_VPS35","VPS35","Not sig"
1438.02045636205,0.16520663580013,0.155542044461291,1.06213491260393,0.288174442644407,0.784351262512418,"ENSG00000069345_DNAJA2","DNAJA2","Not sig"
261.604573258759,-0.412482965695879,0.301506956817017,-1.36807113855821,0.171289809737137,0.690261488600294,"ENSG00000069399_BCL3","BCL3","Not sig"
959.233947702728,-0.634143699762204,0.29293696238356,-2.16477871075853,0.0304046359244801,0.394169452562924,"ENSG00000069424_KCNAB2","KCNAB2","Not sig"
2071.75840208858,0.50798716017463,0.32308986312066,1.5722782363646,0.115886038075866,0.615475847606553,"ENSG00000069431_ABCC9","ABCC9","Not sig"
2.67894587682952,-2.29432790334967,1.12173638031217,-2.04533609109761,0.0408217348786278,NA,"ENSG00000069482_GAL","GAL","Down"
1568.29880045931,-0.0543929259509888,0.455794449791692,-0.119336525435638,0.90500874713524,0.988209921905668,"ENSG00000069493_CLEC2D","CLEC2D","Not sig"
188.603728784624,0.0866973796025082,0.184407977588299,0.470138986047907,0.638255722136296,0.932197221283014,"ENSG00000069509_FUNDC1","FUNDC1","Not sig"
643.595354106369,0.221592567001562,0.302410501150952,0.732754207139625,0.463708355624633,0.875906169145615,"ENSG00000069535_MAOB","MAOB","Not sig"
5349.75159052389,-0.0503180622127876,0.376574643205362,-0.133620420601042,0.893702735691061,0.986774991654396,"ENSG00000069667_RORA","RORA","Not sig"
1.22789110029575,-1.7373864033402,1.03603826491999,-1.67695196419639,0.0935518754698388,NA,"ENSG00000069696_DRD4","DRD4","Not sig"
6244.36870306868,-0.0223336286282625,0.415354930122091,-0.0537699856402275,0.957118422901792,0.994437075225248,"ENSG00000069702_TGFBR3","TGFBR3","Not sig"
5.13705867449777,-0.725151099044149,0.608484061600308,-1.19173392502181,0.23336559138062,0.744272652945107,"ENSG00000069812_HES2","HES2","Not sig"
1752.3408018141,0.133014887037111,0.22642707747014,0.587451326596096,0.556900630930821,0.910477984384463,"ENSG00000069849_ATP1B3","ATP1B3","Not sig"
1130.68199845053,0.254479398122686,0.207069263830186,1.22895785408008,0.21908760826282,0.733809655638801,"ENSG00000069869_NEDD4","NEDD4","Not sig"
453.196419092057,0.208339273753489,0.158402228701497,1.31525468714267,0.188424321365876,0.708014803085171,"ENSG00000069943_PIGB","PIGB","Not sig"
1539.43995823183,0.107077106269976,0.134261979441907,0.797523667646407,0.425146962928834,0.860755603026062,"ENSG00000069956_MAPK6","MAPK6","Not sig"
599.517446676736,-0.123948200318994,0.176672558620218,-0.701570188868086,0.48294724825293,0.884430586618578,"ENSG00000069966_GNB5","GNB5","Not sig"
931.502719336437,0.0449514239842783,0.16621902662366,0.270434888817234,0.786825702276744,0.967526044292869,"ENSG00000069974_RAB27A","RAB27A","Not sig"
320.164137966137,-0.250102397251488,0.198691904006889,-1.25874478128116,0.20812253091028,0.72507355411101,"ENSG00000069998_HDHD5","HDHD5","Not sig"
1063.96586031492,0.122380679145077,0.0992479540140058,1.23308012100488,0.21754587331013,0.732235579788341,"ENSG00000070010_UFD1","UFD1","Not sig"
2158.67883170735,0.314119178406858,0.327910964962592,0.957940453265089,0.338092786149329,0.814521934147841,"ENSG00000070018_LRP6","LRP6","Not sig"
2.85184633324824,0.254789109722677,0.739098479589697,0.344729581725185,0.730297676828318,0.955905011910409,"ENSG00000070019_GUCY2C","GUCY2C","Not sig"
0.776236443502959,-1.24982054615453,2.23802666861808,-0.558447566188414,0.576538799718081,NA,"ENSG00000070031_SCT","SCT","Not sig"
941.881113657544,-0.46869180070797,0.170134915118136,-2.75482431329586,0.00587236587257045,0.197640293102134,"ENSG00000070047_PHRF1","PHRF1","Not sig"
1428.28276106143,0.205109913958234,0.0736023819277856,2.78672929579203,0.00532429355868413,0.188354534485518,"ENSG00000070061_ELP1","ELP1","Not sig"
1957.77211085646,0.200174717917381,0.17199550911011,1.16383688709704,0.244490120329081,0.754136366730635,"ENSG00000070081_NUCB2","NUCB2","Not sig"
639.301561191863,0.324823048975562,0.245814116174097,1.32141739470124,0.186362229211112,0.70702785942003,"ENSG00000070087_PFN2","PFN2","Not sig"
529.246015832402,-0.021183129265291,0.244044206700409,-0.0868003774877378,0.930830187566113,0.990967346924589,"ENSG00000070159_PTPN3","PTPN3","Not sig"
149.708986774657,0.830165526513303,0.69382878719414,1.1964991102063,0.231501845603429,0.74348751597831,"ENSG00000070182_SPTB","SPTB","Not sig"
952.520350733651,-0.0912669895322365,0.417082734896441,-0.218822266893636,0.826788500726192,0.975360554442445,"ENSG00000070190_DAPP1","DAPP1","Not sig"
2807.97697165118,-0.596594679256906,0.398292419527251,-1.49788107934624,0.134164150334798,0.640704360339613,"ENSG00000070193_FGF10","FGF10","Not sig"
3704.97489267716,0.163119290095129,0.108035804539251,1.50986324201312,0.131078323756023,0.635192721517549,"ENSG00000070214_SLC44A1","SLC44A1","Not sig"
917.797680328032,0.00998655098715099,0.204386876241391,0.0488610187248833,0.961030054286803,0.994691354201222,"ENSG00000070269_TMEM260","TMEM260","Not sig"
1239.89814408471,0.0330373229870393,0.131636629104078,0.250973632581539,0.80183449502865,0.971688598119668,"ENSG00000070366_SMG6","SMG6","Not sig"
3241.85832787889,0.0230801356524576,0.142455799814654,0.162016117858919,0.871293161344648,0.982070649172788,"ENSG00000070367_EXOC5","EXOC5","Not sig"
258.02529073061,0.709639736563906,0.349089810852099,2.03282855730373,0.0420698469100282,0.447448713010244,"ENSG00000070371_CLTCL1","CLTCL1","Not sig"
2.44151448674774,-0.598269647573208,1.09513679075455,-0.546296729891613,0.584861983735643,NA,"ENSG00000070388_FGF22","FGF22","Not sig"
196.73647673504,-0.0581845359207238,0.412323171999222,-0.141113912270819,0.887779953228415,0.986230692850331,"ENSG00000070404_FSTL3","FSTL3","Not sig"
1054.14417666601,-0.327837234677295,0.147025173141315,-2.22980342530996,0.0257604959072046,0.364945299325196,"ENSG00000070413_DGCR2","DGCR2","Not sig"
194.207701789494,-0.700953666518039,0.198330531013001,-3.53427010424376,0.000408902980237235,0.0553187317549517,"ENSG00000070423_RNF126","RNF126","Not sig"
486.046922943917,-0.510163597978305,0.240073768288676,-2.12502849276252,0.0335842354766214,0.410117475391268,"ENSG00000070444_MNT","MNT","Not sig"
1059.61822345762,0.0342895850717764,0.135038046477217,0.253925363749701,0.799553219411331,0.971074797432338,"ENSG00000070476_ZXDC","ZXDC","Not sig"
426.876534223928,-0.12938614767396,0.0896441457406244,-1.44333070057163,0.148927335407658,0.659868427642137,"ENSG00000070495_JMJD6","JMJD6","Not sig"
289.250969239499,0.15926016569515,0.190012449828548,0.838156477845812,0.401942826726259,0.848970104511671,"ENSG00000070501_POLB","POLB","Not sig"
32.5714783673147,0.267283824019252,0.550844451017583,0.485225590501084,0.627516331268059,0.929219775319273,"ENSG00000070526_ST6GALNAC1","ST6GALNAC1","Not sig"
923.315250596469,0.170169283479239,0.200519670212109,0.848641349246358,0.396080891100815,0.846186872076727,"ENSG00000070540_WIPI1","WIPI1","Not sig"
1.28005939813303,0.71544788992917,1.24835093875023,0.573114392532464,0.566567242846887,NA,"ENSG00000070601_FRMPD1","FRMPD1","Not sig"
976.298039734396,0.00391272947705077,0.0726444430410141,0.0538613734686037,0.957045611476467,0.994437075225248,"ENSG00000070610_GBA2","GBA2","Not sig"
2011.66804146872,-0.0728870605827853,0.228178298046892,-0.319430292918595,0.749400242648577,0.958991331623457,"ENSG00000070614_NDST1","NDST1","Not sig"
302.150908810897,0.640846439718565,0.290099330272526,2.20905866661787,0.0271705605896252,0.377322923202342,"ENSG00000070669_ASNS","ASNS","Not sig"
600.314188127251,0.210803892069194,0.128469451769259,1.64088730173625,0.100820811418928,0.587593979806192,"ENSG00000070718_AP3M2","AP3M2","Not sig"
1.21957677834554,-0.416289950123545,1.07783621365623,-0.386227466519621,0.699328213611834,NA,"ENSG00000070729_CNGB1","CNGB1","Not sig"
88.5326983762983,-0.19566802531875,0.368364144343408,-0.531180974922297,0.595293375409989,0.92358623121265,"ENSG00000070731_ST6GALNAC2","ST6GALNAC2","Not sig"
10495.1764784535,-0.154341054914585,0.107848079887757,-1.43109691962263,0.152402440009824,0.665608385849574,"ENSG00000070756_PABPC1","PABPC1","Not sig"
172.596747999396,0.0856693790419407,0.174644200647753,0.490536638057228,0.623754210408978,0.928216993184589,"ENSG00000070759_TESK2","TESK2","Not sig"
346.411404985636,0.215390900884077,0.148229293473638,1.4530926771393,0.14619802397847,0.656146014931321,"ENSG00000070761_CFAP20","CFAP20","Not sig"
1497.40672833336,-0.0199025564629889,0.116726288956098,-0.170506204223407,0.864612055543689,0.980533111854508,"ENSG00000070770_CSNK2A2","CSNK2A2","Not sig"
915.294233435744,-0.165363878831975,0.319672080013087,-0.517292216527652,0.604952186634665,0.924786956562424,"ENSG00000070778_PTPN21","PTPN21","Not sig"
481.406161525345,0.292415799015004,0.13734427023828,2.12907170068099,0.0332483286949188,0.408095886902438,"ENSG00000070785_EIF2B3","EIF2B3","Not sig"
45.6988222448095,-0.179058380355114,0.535838439661921,-0.334164865939981,0.738255154489847,0.957661208620549,"ENSG00000070808_CAMK2A","CAMK2A","Not sig"
699.943730686208,-0.263026290817293,0.0985502399575086,-2.66895637119403,0.00760873329859668,0.220768513165952,"ENSG00000070814_TCOF1","TCOF1","Not sig"
8536.47047950438,0.257100255479088,0.145381699321993,1.76844992649082,0.076985716300331,0.539886729349687,"ENSG00000070831_CDC42","CDC42","Not sig"
2265.85852158391,0.142641411785573,0.204455759324407,0.697663945769539,0.485387380823557,0.885072716868864,"ENSG00000070882_OSBPL3","OSBPL3","Not sig"
0.586976316648893,0.0464847354788863,1.48545836284699,0.0312931931594466,0.975035718823054,NA,"ENSG00000070886_EPHA8","EPHA8","Not sig"
18.0719353943354,-0.757570903134809,0.655044583078724,-1.15651807938661,0.24746930885564,0.756823912885799,"ENSG00000070915_SLC12A3","SLC12A3","Not sig"
401.13687734869,0.155412737969824,0.110820127879912,1.40238728237377,0.160799628976027,0.678284225006966,"ENSG00000070950_RAD18","RAD18","Not sig"
6947.25487386846,-0.00185405247477994,0.230763633646863,-0.00803442225917272,0.993589527492583,0.999453817094666,"ENSG00000070961_ATP2B1","ATP2B1","Not sig"
629.495054144611,-0.127271996031422,0.123308307723063,-1.03214453577014,0.302004413244223,0.794354520125976,"ENSG00000071051_NCK2","NCK2","Not sig"
4225.13237314223,0.239290809582415,0.188971235074262,1.26628166180095,0.205412259969392,0.723799830063773,"ENSG00000071054_MAP4K4","MAP4K4","Not sig"
3526.66315035526,0.00894900115682396,0.300113399526099,0.029818732422328,0.976211619096529,0.995992312824545,"ENSG00000071073_MGAT4A","MGAT4A","Not sig"
8509.79127458302,-0.122770426183026,0.209609164157569,-0.585711157603471,0.558069634830637,0.910880514333396,"ENSG00000071082_RPL31","RPL31","Not sig"
5029.46135998426,-0.0314062544858795,0.111272737593459,-0.282245724919827,0.777755099500583,0.964867486910951,"ENSG00000071127_WDR1","WDR1","Not sig"
3702.33227679904,0.100926619817723,0.112663434934253,0.895824096581297,0.370346718098178,0.829875945851231,"ENSG00000071189_SNX13","SNX13","Not sig"
1445.84492520795,0.380254993089778,0.172448757415457,2.20503179488664,0.0274518634955273,0.378377326266738,"ENSG00000071205_ARHGAP10","ARHGAP10","Not sig"
1289.91822856808,-0.196499164761792,0.20410220024256,-0.962748880356351,0.335673560146393,0.81355194399695,"ENSG00000071242_RPS6KA2","RPS6KA2","Not sig"
497.70615983452,0.20265781259061,0.158128259405167,1.28160401785836,0.199981590031637,0.718519982693924,"ENSG00000071243_ING3","ING3","Not sig"
1250.84491994495,-0.740107818160916,0.253604429115674,-2.9183552540533,0.00351883201411968,0.156673927399014,"ENSG00000071246_VASH1","VASH1","Not sig"
1132.60963847439,0.409939333260537,0.335482549784171,1.22193936323742,0.221730558338384,0.735962905979303,"ENSG00000071282_LMCD1","LMCD1","Not sig"
591.29099723329,0.0541845598062058,0.153251651466256,0.353565911282441,0.723664225055373,0.954627156679919,"ENSG00000071462_BUD23","BUD23","Not sig"
7991.44919848351,0.282625955004852,0.294531176019187,0.95957908030232,0.337267101854434,0.814197701746506,"ENSG00000071537_SEL1L","SEL1L","Not sig"
55.0903133828741,-0.119820830862397,0.390339407838409,-0.306965754561988,0.758869438506715,0.959840695035692,"ENSG00000071539_TRIP13","TRIP13","Not sig"
1699.38418444239,-0.145161918317504,0.218354740730069,-0.664798565087963,0.506179340561671,0.893260547625958,"ENSG00000071553_ATP6AP1","ATP6AP1","Not sig"
599.490714398218,-0.649963783018435,0.164844066439597,-3.94290068824891,8.0501996769739e-05,0.019624952123411,"ENSG00000071564_TCF3","TCF3","Not sig"
1160.69379921138,0.128598927969842,0.203768415072275,0.631103343097747,0.527972955386703,0.900412482487504,"ENSG00000071575_TRIB2","TRIB2","Not sig"
1118.20297927259,-0.280246365159921,0.101909775545799,-2.74994585807889,0.0059605112293045,0.200088231708481,"ENSG00000071626_DAZAP1","DAZAP1","Not sig"
556.928065943506,-0.614462163350194,0.226786386292361,-2.70943143191171,0.00673986347840973,0.211130939650642,"ENSG00000071655_MBD3","MBD3","Not sig"
1166.56774555367,0.0624139173652946,0.115220019526778,0.541693341327624,0.588029777597425,0.921378666755328,"ENSG00000071794_HLTF","HLTF","Not sig"
684.309502452168,0.0311221444193865,0.173274788758656,0.179611498258611,0.857457577184574,0.980243258937714,"ENSG00000071859_FAM50A","FAM50A","Not sig"
285.94380804439,-0.463065278079986,0.173753488539528,-2.66507039353424,0.00769722087688157,0.221238835215281,"ENSG00000071889_FAM3A","FAM3A","Not sig"
867.310634729045,-0.398245661939054,0.175433347072885,-2.27006819731714,0.0232034455656166,0.35570208613599,"ENSG00000071894_CPSF1","CPSF1","Not sig"
10.5766828772433,0.362813874695171,0.584842176659791,0.620362021028151,0.535019470657721,0.903854053905665,"ENSG00000071909_MYO3B","MYO3B","Not sig"
16892.8465365617,0.0270495960063478,0.359108900127557,0.075324215013161,0.939956755414253,0.992269609323615,"ENSG00000071967_CYBRD1","CYBRD1","Not sig"
63.9676972201415,1.38521020170619,0.760281850753197,1.82196931353009,0.0684596419286673,0.521377452387147,"ENSG00000071991_CDH19","CDH19","Not sig"
1130.89586192945,0.127457910188197,0.135513503103109,0.940555053699833,0.34693292427117,0.819001257652349,"ENSG00000071994_PDCD2","PDCD2","Not sig"
16.2140191741945,0.206376884416517,1.18509293197073,0.174144051364247,0.861752254093721,0.980533111854508,"ENSG00000072041_SLC6A15","SLC6A15","Not sig"
1438.05907315666,0.225421878792979,0.148144700241132,1.52163309538624,0.128101040146049,0.631958287011824,"ENSG00000072042_RDH11","RDH11","Not sig"
763.49547974761,-0.267868371843404,0.219538833786796,-1.22014118059652,0.222411359872452,0.736545057535912,"ENSG00000072062_PRKACA","PRKACA","Not sig"
302.458139083868,-0.263807104908453,0.343493979789345,-0.76801085442673,0.44248073627882,0.866263990497869,"ENSG00000072071_ADGRL1","ADGRL1","Not sig"
3005.67205694692,0.0407662951759709,0.28884237429454,0.141136823416361,0.887761853915815,0.986230692850331,"ENSG00000072110_ACTN1","ACTN1","Not sig"
2740.49645311846,-0.123770578138548,0.152471971150522,-0.811759546391386,0.416929618763857,0.857290749592366,"ENSG00000072121_ZFYVE26","ZFYVE26","Not sig"
72.1389974447417,0.0263600872447603,0.396380487064696,0.066501980054477,0.946978181345843,0.992655999876425,"ENSG00000072133_RPS6KA6","RPS6KA6","Not sig"
872.989816191177,-0.220144580025477,0.334888174631405,-0.657367433973385,0.510944686189505,0.894490918502781,"ENSG00000072134_EPN2","EPN2","Not sig"
1395.42911756258,-0.225740284892043,0.118277747395557,-1.9085609073793,0.0563187589836898,0.488474135850972,"ENSG00000072135_PTPN18","PTPN18","Not sig"
368.74368116225,-0.3232270248637,0.482804757881583,-0.66947771244412,0.503190793318464,0.892310813335298,"ENSG00000072163_LIMS2","LIMS2","Not sig"
4.05050439988221,0.0516327766170222,0.640481560309417,0.0806155552582628,0.935747695162772,0.991435937445578,"ENSG00000072182_ASIC4","ASIC4","Not sig"
517.143602298025,-0.152618369493786,0.418260697607497,-0.364888143607042,0.715194905057871,0.952567448731958,"ENSG00000072195_SPEG","SPEG","Not sig"
665.173703323327,0.366245960800596,0.267821129034253,1.36750211651058,0.171467974313829,0.690445798760957,"ENSG00000072201_LNX1","LNX1","Not sig"
3081.18987150682,0.11856480821019,0.164406061105132,0.721170542090732,0.470804593623444,0.87892567322742,"ENSG00000072210_ALDH3A2","ALDH3A2","Not sig"
4433.19355007966,0.106879835104651,0.393441892185221,0.271653418783211,0.785888521131124,0.967497554052094,"ENSG00000072274_TFRC","TFRC","Not sig"
1187.33954439572,-0.41647887881101,0.303864780653123,-1.37060595807068,0.170497824646301,0.689168664890123,"ENSG00000072310_SREBF1","SREBF1","Not sig"
1.72175600448482,1.36637644949828,1.46968742854062,0.929705475439141,0.352523598733463,NA,"ENSG00000072315_TRPC5","TRPC5","Not sig"
6301.72648881155,0.0987358736053556,0.112286908647428,0.879317765487505,0.379229005989804,0.835409911915626,"ENSG00000072364_AFF4","AFF4","Not sig"
629.788909800055,-0.028381612124506,0.226863669982049,-0.125104262514803,0.90044100881241,0.987650051643733,"ENSG00000072401_UBE2D1","UBE2D1","Not sig"
1066.5592163194,0.0456839966347948,0.117053875973236,0.390281793361892,0.696328184766262,0.946118043056107,"ENSG00000072415_MPP5","MPP5","Not sig"
716.555147129428,0.181600594270459,0.152289977478097,1.19246582918812,0.233078641610537,0.744272652945107,"ENSG00000072422_RHOBTB1","RHOBTB1","Not sig"
3172.73587517145,-0.163356011222731,0.117596274096156,-1.38912573955496,0.164794518021324,0.681715494408775,"ENSG00000072501_SMC1A","SMC1A","Not sig"
497.180790751839,-0.0624468248931972,0.208638864361326,-0.299305812866438,0.764706719748921,0.961428148164723,"ENSG00000072506_HSD17B10","HSD17B10","Not sig"
577.71222226764,-0.437665353227331,0.15624550176771,-2.80113890176505,0.00509225953856122,0.185109315165453,"ENSG00000072518_MARK2","MARK2","Not sig"
94.5987918812676,-0.470194790880419,0.475786840181033,-0.988246733981785,0.323031825336671,0.807988887468377,"ENSG00000072571_HMMR","HMMR","Not sig"
1007.53584917662,-0.164619957311402,0.113089089303459,-1.45566613300482,0.145484936433037,0.655864302797717,"ENSG00000072609_CHFR","CHFR","Not sig"
210.162250170317,-1.0575963437067,0.682109741926289,-1.55047828626524,0.121026761236636,0.622340163597699,"ENSG00000072657_TRHDE","TRHDE","Not sig"
1289.07524548472,0.107706506851132,0.250469314583769,0.430018771082274,0.66718198665019,0.937738712545682,"ENSG00000072682_P4HA2","P4HA2","Not sig"
3531.18998827024,0.346824916220544,0.431499549054426,0.803766578622307,0.421531794905645,0.85961430632401,"ENSG00000072694_FCGR2B","FCGR2B","Not sig"
2634.83617705167,0.00994620418796716,0.113626257816773,0.0875343813927748,0.930246757905047,0.990967346924589,"ENSG00000072736_NFATC3","NFATC3","Not sig"
664.039314388837,0.251383665813225,0.185038788560415,1.35854578258411,0.174290565587068,0.692757918369163,"ENSG00000072756_TRNT1","TRNT1","Not sig"
3119.68931895827,-0.0715746464815101,0.114623173690447,-0.624434345840096,0.532342374944228,0.902025597403949,"ENSG00000072778_ACADVL","ACADVL","Not sig"
1769.29408412071,-0.146275717153596,0.210018450407084,-0.696489841107133,0.486122117129062,0.88519089713847,"ENSG00000072786_STK10","STK10","Not sig"
1833.60951574063,0.110959525545657,0.0981249688776671,1.13079807122274,0.258140091952331,0.76233894571179,"ENSG00000072803_FBXW11","FBXW11","Not sig"
659.747626810191,-0.27700324199788,0.507854976696206,-0.545437683410909,0.585452528920809,0.921091286604096,"ENSG00000072818_ACAP1","ACAP1","Not sig"
13.6271438505769,-0.60891887901126,0.493946941927087,-1.23276171451861,0.217664679140159,0.732235579788341,"ENSG00000072832_CRMP1","CRMP1","Not sig"
1440.27370287624,-0.0694683293222816,0.375225462742967,-0.185137567196147,0.853121136539601,0.978732113683629,"ENSG00000072840_EVC","EVC","Not sig"
1199.21319427396,0.201316981012372,0.151757066156958,1.32657401800424,0.184649635291844,0.705430946539421,"ENSG00000072849_DERL2","DERL2","Not sig"
260.512081298705,-0.143589891651499,0.438433401460602,-0.327506734599012,0.743284650110162,0.958402450666149,"ENSG00000072858_SIDT1","SIDT1","Not sig"
616.230967189275,0.00512594349102187,0.153534875345436,0.0333861832986746,0.973366627651829,0.99587691440329,"ENSG00000072864_NDE1","NDE1","Not sig"
790.936268279632,0.688263560013959,0.407193744491273,1.69026064207799,0.0909781012520573,0.568832607676017,"ENSG00000072952_MRVI1","MRVI1","Not sig"
34.6161509759537,0.176040891546577,0.288283366840284,0.610652267163604,0.541429812624076,0.906013650022428,"ENSG00000072954_TMEM38A","TMEM38A","Not sig"
860.702944686327,-0.18627507919673,0.118721460520901,-1.56900932973223,0.11664576510659,0.616385832507375,"ENSG00000072958_AP1M1","AP1M1","Not sig"
563.903178324907,0.0198099330869642,0.166755370138381,0.118796372617716,0.905436682565962,0.988209921905668,"ENSG00000073008_PVR","PVR","Not sig"
374.546510759338,-0.258840207547199,0.133812513987949,-1.93434978413535,0.0530701360822773,0.481356043652964,"ENSG00000073050_XRCC1","XRCC1","Not sig"
680.049559466342,-0.256336188606858,0.2177443053358,-1.1772348682623,0.239101775092084,0.74866967313311,"ENSG00000073060_SCARB1","SCARB1","Not sig"
232.481778514395,-0.283530597811444,0.246384682420203,-1.1507638990637,0.249829380416987,0.758462823220224,"ENSG00000073111_MCM2","MCM2","Not sig"
4.94031583502501,0.542906056921432,0.721503050476116,0.752465365965079,0.451771250199622,0.871324514926373,"ENSG00000073146_MOV10L1","MOV10L1","Not sig"
5.69812571284312,-0.548392378334702,0.606268937138257,-0.904536493199293,0.365710992771182,0.828307981235586,"ENSG00000073150_PANX2","PANX2","Not sig"
201.131107298098,-0.612029991948317,0.216428995241263,-2.8278558113993,0.00468609076918271,0.176154086898957,"ENSG00000073169_SELENOO","SELENOO","Not sig"
87.2133462585326,0.136930729787991,0.433698588191805,0.315727866117545,0.752209073682822,0.958999766080278,"ENSG00000073282_TP63","TP63","Not sig"
1812.61697161043,0.270419508311121,0.165047682141408,1.63843263233126,0.101331476540894,0.588023477584232,"ENSG00000073331_ALPK1","ALPK1","Not sig"
139.003853080997,-0.83546158020572,0.203520395930337,-4.10505087898754,4.04225902970548e-05,0.0127941534774174,"ENSG00000073350_LLGL2","LLGL2","Not sig"
1430.29316290464,0.063534433654327,0.132060075577695,0.481102508660521,0.630443645207289,0.930316505775945,"ENSG00000073417_PDE8A","PDE8A","Not sig"
304.294543044484,0.022770840951543,0.212721474309926,0.107045332519494,0.91475301618988,0.990300612831762,"ENSG00000073464_CLCN4","CLCN4","Not sig"
199.61428809663,0.0337650424276622,0.147874831905726,0.228335288652691,0.819385592683914,0.973709461280138,"ENSG00000073536_NLE1","NLE1","Not sig"
1603.47852420857,-0.0932032675620578,0.126801708424326,-0.735031638928437,0.462320225599042,0.87545759137136,"ENSG00000073578_SDHA","SDHA","Not sig"
3001.49533523265,0.22868792180445,0.148458190888594,1.54041969955071,0.123458082585847,0.625723583413378,"ENSG00000073584_SMARCE1","SMARCE1","Not sig"
346.381033158889,0.0480380230366511,0.25251102884814,0.190241286710455,0.849120059718356,0.978198434083976,"ENSG00000073605_GSDMB","GSDMB","Not sig"
5164.36084327284,0.213336116976885,0.0976023130997683,2.18576906839098,0.0288325048386532,0.38597051077217,"ENSG00000073614_KDM5A","KDM5A","Not sig"
17.6524525131137,0.805784965256531,0.531925962491872,1.5148442115548,0.129811861181472,0.633752825681562,"ENSG00000073670_ADAM11","ADAM11","Not sig"
1051.74660858342,0.178667213807976,0.361399067631214,0.494376521165503,0.621040292357641,0.927381550886442,"ENSG00000073711_PPP2R3A","PPP2R3A","Not sig"
3116.0593399019,0.214473054964669,0.20141297152906,1.06484231545,0.286947292546693,0.784065723791441,"ENSG00000073712_FERMT2","FERMT2","Not sig"
2.13574428263596,0.80288215721788,0.71336922191869,1.12547911032443,0.260386064409591,NA,"ENSG00000073734_ABCB11","ABCB11","Not sig"
276.309823915251,0.574536138275084,0.459190659736319,1.25119299814373,0.210864072178758,0.72648593324046,"ENSG00000073737_DHRS9","DHRS9","Not sig"
1.7373168290059,-1.55146080161373,0.760285246280209,-2.04062989411467,0.0412876284630596,NA,"ENSG00000073754_CD5L","CD5L","Down"
215.173706911297,0.19600381477099,0.348932669814008,0.561723884655073,0.574304158461023,0.916370746525002,"ENSG00000073756_PTGS2","PTGS2","Not sig"
348.486720097491,0.0369563822316122,0.290840742934185,0.127067417923544,0.89888703911669,0.987650051643733,"ENSG00000073792_IGF2BP2","IGF2BP2","Not sig"
428.988632175358,0.214176128542289,0.153771991471237,1.39281625017096,0.163675363117458,0.680764193391755,"ENSG00000073803_MAP3K13","MAP3K13","Not sig"
3823.17122687727,0.327761661800548,0.350483013878586,0.935171317358308,0.349700017642793,0.820288402666037,"ENSG00000073849_ST6GAL1","ST6GAL1","Not sig"
53.4570029967459,-0.249235181032107,0.57360165547711,-0.43450917313828,0.663918735003491,0.937285626242439,"ENSG00000073861_TBX21","TBX21","Not sig"
2.57048213094418,-0.0106223211749791,0.649171009960514,-0.016362901318753,0.986944876243442,NA,"ENSG00000073905_VDAC1P1","VDAC1P1","Not sig"
2697.31995990765,0.422973272813999,0.274760193059976,1.53942704764977,0.123700075090952,0.626052055270181,"ENSG00000073910_FRY","FRY","Not sig"
8020.45722117234,0.230096294518567,0.0771157723219107,2.98377734658557,0.00284713871273578,0.141907387418989,"ENSG00000073921_PICALM","PICALM","Not sig"
1567.21607177828,0.145770436949013,0.167076834911477,0.872475451346961,0.382949054683694,0.838378658974035,"ENSG00000073969_NSF","NSF","Not sig"
129.119282180401,-0.729160513453449,0.514172975089571,-1.41812298346957,0.156154862182997,0.670955770621205,"ENSG00000074047_GLI2","GLI2","Not sig"
2451.40200584678,0.0246905754403951,0.0757136062895568,0.326104866091957,0.744345015497023,0.958402450666149,"ENSG00000074054_CLASP1","CLASP1","Not sig"
308.009883771937,-0.610619056277716,0.261170823101556,-2.33800640142822,0.0193869160708207,0.330800171514725,"ENSG00000074071_MRPS34","MRPS34","Not sig"
2387.14604824925,-0.237841187947002,0.425644454766254,-0.558779012116143,0.576312547831012,0.918014110614584,"ENSG00000074181_NOTCH3","NOTCH3","Not sig"
1387.52907003613,0.20927596222602,0.124590795123549,1.67970645037214,0.093014444160206,0.57155019818133,"ENSG00000074201_CLNS1A","CLNS1A","Not sig"
6.90117325699432,0.684987754269286,0.756789595916181,0.905123112111537,0.365400169169115,0.828307981235586,"ENSG00000074211_PPP2R2C","PPP2R2C","Not sig"
313.372743867335,0.0221906843031905,0.248835797704579,0.0891780222455597,0.928940431483098,0.990967346924589,"ENSG00000074219_TEAD2","TEAD2","Not sig"
791.072997102914,0.178864301680445,0.176006439347138,1.01623726009064,0.30951641713861,0.799164587171127,"ENSG00000074266_EED","EED","Not sig"
3.86762771831506,0.23267695175106,0.525181487693801,0.443041038580398,0.657736051314969,0.93588311908465,"ENSG00000074276_CDHR2","CDHR2","Not sig"
829.473231903407,0.143055584217536,0.112163648659384,1.27541842591055,0.202161180269959,0.720870757510055,"ENSG00000074319_TSG101","TSG101","Not sig"
1821.29175490933,0.0545012039772398,0.117083270960847,0.465490958101652,0.641579910530028,0.933100549526089,"ENSG00000074356_NCBP3","NCBP3","Not sig"
1011.94667038062,-0.373301229322655,0.331892920991585,-1.124764060069,0.260689027865243,0.764863200926792,"ENSG00000074370_ATP2A3","ATP2A3","Not sig"
1080.68889935788,0.506661646576209,0.484710461682875,1.04528721087868,0.295890246717179,0.788532095190379,"ENSG00000074410_CA12","CA12","Not sig"
1877.12294583471,-0.150691418416719,0.354172196450428,-0.425475008843079,0.670490435981011,0.938192263681255,"ENSG00000074416_MGLL","MGLL","Not sig"
2858.7442370306,-0.405226999518318,0.235713687614302,-1.71914920860001,0.0855872064950959,0.560128666218854,"ENSG00000074527_NTN4","NTN4","Not sig"
294.710126399632,-0.0616800470101635,0.112175616299932,-0.54985253520021,0.582420521971963,0.920074194369528,"ENSG00000074582_BCS1L","BCS1L","Not sig"
992.494538584336,0.402593453590385,0.410918065551767,0.97974143105584,0.327213769365238,0.809387724855674,"ENSG00000074590_NUAK1","NUAK1","Not sig"
2648.76266069736,0.147933158857394,0.100219569306608,1.47609054679543,0.139919586295062,0.647696945620794,"ENSG00000074603_DPP8","DPP8","Not sig"
324.050651447676,0.188026372297213,0.133663968915579,1.40670948066767,0.159513553308309,0.676812460719831,"ENSG00000074621_SLC24A1","SLC24A1","Not sig"
3231.94408431671,0.127708252838549,0.20653670251135,0.618332002427176,0.536356510553031,0.904432143648,"ENSG00000074657_ZNF532","ZNF532","Not sig"
340.975951956641,-0.373341486724224,0.242395794329027,-1.54021437441877,0.12350810719637,0.625723583413378,"ENSG00000074660_SCARF1","SCARF1","Not sig"
5359.76166527571,0.0172654196041835,0.185568980244559,0.0930404401717874,0.925871433930925,0.990967346924589,"ENSG00000074695_LMAN1","LMAN1","Not sig"
1346.89396006566,0.195397928673215,0.137355429597872,1.42257156666665,0.15486039138922,0.669637446230936,"ENSG00000074696_HACD3","HACD3","Not sig"
277.220436804616,-0.029476100061032,0.378195617568566,-0.0779387668491111,0.937876761698821,0.991686061433839,"ENSG00000074706_IPCEF1","IPCEF1","Not sig"
4113.52101175251,0.13233935859673,0.0891088846878558,1.48514212763754,0.13750617850505,0.644890881362162,"ENSG00000074755_ZZEF1","ZZEF1","Not sig"
11934.8270272997,0.165548466429155,0.255695220620336,0.647444508456286,0.517344297809122,0.896554276084278,"ENSG00000074800_ENO1","ENO1","Not sig"
2.41084903750769,0.0851201319516942,0.93160757838039,0.0913690849313146,0.927199325624118,NA,"ENSG00000074803_SLC12A1","SLC12A1","Not sig"
812.548064292945,-0.281308996982337,0.251075453961707,-1.12041616392035,0.262536460031495,0.766351241125724,"ENSG00000074842_MYDGF","MYDGF","Not sig"
148.028227150368,-0.614486272644697,0.225492321932636,-2.72508734389754,0.00642844785306551,0.206954552495138,"ENSG00000074855_ANO8","ANO8","Not sig"
571.789930422182,-0.00430634341252922,0.164423801827544,-0.0261905111344276,0.97910538430573,0.996443364600479,"ENSG00000074935_TUBE1","TUBE1","Not sig"
1438.4811459502,-0.484285227947526,0.202670331862017,-2.38952205534078,0.0168703108966362,0.312551388184332,"ENSG00000074964_ARHGEF10L","ARHGEF10L","Not sig"
183.937349272071,0.140158925961085,0.390433042660131,0.35898325870716,0.719607613307149,0.953666971034427,"ENSG00000074966_TXK","TXK","Not sig"
440.371534882728,-0.173117626814925,0.750102023661246,-0.230792107412187,0.817476313100894,0.973694987003364,"ENSG00000075035_WSCD2","WSCD2","Not sig"
7.89433301309316,-0.743939157795417,0.40661523895941,-1.82958995757087,0.0673112765275762,0.517918203331869,"ENSG00000075073_TACR2","TACR2","Not sig"
396.043042930553,0.280563334430241,0.207810710346909,1.35009083007263,0.176986849402521,0.695174845412527,"ENSG00000075089_ACTR6","ACTR6","Not sig"
129.023804091942,0.424001555465704,0.170369928491996,2.48871123688723,0.0128207049857074,0.276419788229499,"ENSG00000075131_TIPIN","TIPIN","Not sig"
1296.52083105797,0.160398373341656,0.122468437449054,1.3097119280907,0.190293306840271,0.709801818061073,"ENSG00000075142_SRI","SRI","Not sig"
3693.2751264417,0.046821129928809,0.128262433296983,0.36504164723273,0.715080318196965,0.952557689102121,"ENSG00000075151_EIF4G3","EIF4G3","Not sig"
312.111343249838,0.243800088408299,0.194972253624589,1.25043478687858,0.211140763639365,0.726810844827087,"ENSG00000075188_NUP37","NUP37","Not sig"
1088.29295332859,-0.328674913470242,0.538439097645977,-0.610421707686513,0.541582491948597,0.906145971511168,"ENSG00000075213_SEMA3A","SEMA3A","Not sig"
46.0158621902994,-0.534989970821292,0.492314845745275,-1.08668258827624,0.277177111574984,0.777043612121256,"ENSG00000075218_GTSE1","GTSE1","Not sig"
12249.5877290082,0.0298095188482018,0.245020333565345,0.121661408318391,0.903167177833203,0.988097636020369,"ENSG00000075223_SEMA3C","SEMA3C","Not sig"
329.579861616602,-0.292165446052168,0.178645801952294,-1.63544534973281,0.101955722255884,0.589087893669158,"ENSG00000075234_TTC38","TTC38","Not sig"
826.450932032853,0.16965772598333,0.121852908830211,1.39231576506499,0.163826799626424,0.680915506482413,"ENSG00000075239_ACAT1","ACAT1","Not sig"
808.557450877421,-0.477404352923156,0.218781802463548,-2.18210265912175,0.0291019570069754,0.386842698077428,"ENSG00000075240_GRAMD4","GRAMD4","Not sig"
404.434106473184,-0.394813145675772,0.283487705356261,-1.39269935949994,0.163710722386251,0.680764193391755,"ENSG00000075275_CELSR1","CELSR1","Not sig"
6897.08153926942,0.301807662973868,0.122233641302731,2.46910473873877,0.0135451566005826,0.285538395393445,"ENSG00000075292_ZNF638","ZNF638","Not sig"
491.839727950839,-0.0137273869227786,0.173995895856283,-0.0788948891881741,0.937116228408774,0.991623009790257,"ENSG00000075303_SLC25A40","SLC25A40","Not sig"
337.842934386641,0.205653451268202,0.0992984711191134,2.07106362213282,0.0383528508590154,0.432643694379925,"ENSG00000075336_TIMM21","TIMM21","Not sig"
158.36824194953,0.193185328151276,0.419788010620041,0.460197345479055,0.645374576178047,0.933572594516214,"ENSG00000075340_ADD2","ADD2","Not sig"
2668.85792060315,0.323599042577142,0.191986444696324,1.68553067946541,0.0918862308226167,0.570398561943533,"ENSG00000075391_RASAL2","RASAL2","Not sig"
207.790952175204,-0.31161320322979,0.205809131213673,-1.51408832733603,0.130003438763027,0.634215326562856,"ENSG00000075399_VPS9D1","VPS9D1","Not sig"
2197.65433545869,0.199352782835005,0.119561449709003,1.66736672497868,0.0954415061828676,0.575829641076836,"ENSG00000075407_ZNF37A","ZNF37A","Not sig"
2459.62887246004,0.1268348381632,0.0868685440437516,1.46007786315975,0.144268675776204,0.654697786244098,"ENSG00000075413_MARK3","MARK3","Not sig"
5023.60154714838,0.191760933511618,0.106749902216501,1.79635699452637,0.0724377588091768,0.532229211303147,"ENSG00000075415_SLC25A3","SLC25A3","Not sig"
8130.17194868818,0.0335991339946801,0.136118163233044,0.246837991320496,0.805033607200354,0.972212126153896,"ENSG00000075420_FNDC3B","FNDC3B","Not sig"
3202.76968146338,-0.0182069081935719,0.324614905796045,-0.056087714607324,0.955271930855831,0.993818628534764,"ENSG00000075426_FOSL2","FOSL2","Not sig"
15.8437694847499,0.370349656792749,0.81209642985277,0.456041478793216,0.64836015123167,0.933617359685637,"ENSG00000075429_CACNG5","CACNG5","Not sig"
5224.51801737114,0.122278356157695,0.12832116451199,0.952908716365875,0.340636323371151,0.815567955218441,"ENSG00000075539_FRYL","FRYL","Not sig"
2711.98038254911,0.0507041430248388,0.106514310370494,0.476031275501592,0.634052096591109,0.931685411021114,"ENSG00000075568_TMEM131","TMEM131","Not sig"
549.495337773115,-0.977928045550011,0.289393517401863,-3.37923272894887,0.000726884464695027,0.0714039646764252,"ENSG00000075618_FSCN1","FSCN1","Not sig"
59094.674602239,-0.38765685093988,0.194265999441678,-1.99549510492834,0.04598890750792,0.460022705490888,"ENSG00000075624_ACTB","ACTB","Not sig"
190.528140800258,0.122616075073984,0.239717222698154,0.5115029854504,0.608998898455891,0.925271404235312,"ENSG00000075643_MOCOS","MOCOS","Not sig"
1513.1716750657,0.031803459740709,0.161314793053735,0.197151539165507,0.84370895238819,0.97763668058271,"ENSG00000075651_PLD1","PLD1","Not sig"
51.3108376435024,-0.592310910407487,0.315923118088681,-1.87485776283464,0.060812294069799,0.501278977096281,"ENSG00000075702_WDR62","WDR62","Not sig"
2311.51558337469,0.108485382449254,0.122229031414034,0.887558227323055,0.37477843202015,0.832689447325605,"ENSG00000075711_DLG1","DLG1","Not sig"
2401.18894558527,-0.210006504119954,0.140236474532568,-1.49751699634451,0.134258786464002,0.640704360339613,"ENSG00000075785_RAB7A","RAB7A","Not sig"
1764.06602817144,0.108031727692408,0.123881318679087,0.872058263863522,0.383176593223893,0.838378658974035,"ENSG00000075790_BCAP29","BCAP29","Not sig"
433.510366872216,0.0467221482875725,0.216600148720969,0.21570690769821,0.82921621641319,0.976241239482674,"ENSG00000075826_SEC31B","SEC31B","Not sig"
1273.89518534148,0.0224591142052738,0.1266519171369,0.177329445246355,0.85924962332892,0.980337068984469,"ENSG00000075856_SART3","SART3","Not sig"
1148.30510592569,0.242160218799074,0.423580422529681,0.571698326737717,0.567526368229383,0.914153572094373,"ENSG00000075884_ARHGAP15","ARHGAP15","Not sig"
500.491320244448,0.111820841874963,0.118831472596136,0.941003586272138,0.346703021361995,0.818693947633551,"ENSG00000075914_EXOSC7","EXOSC7","Not sig"
1567.54190766018,0.291044733217886,0.130186272967981,2.23560231491894,0.0253778328295721,0.363887285745009,"ENSG00000075945_KIFAP3","KIFAP3","Not sig"
755.857639750638,0.0819171027995819,0.119012095210495,0.688309055098106,0.491258180644053,0.88698092863664,"ENSG00000075975_MKRN2","MKRN2","Not sig"
696.05163904662,0.155028229086709,0.177922381431953,0.871325056684897,0.383576692926838,0.838609956778957,"ENSG00000076003_MCM6","MCM6","Not sig"
1139.0437572603,0.0300642322049128,0.172830017790493,0.173952607245328,0.861902708214777,0.980533111854508,"ENSG00000076043_REXO2","REXO2","Not sig"
933.13634975091,-0.00143022221127631,0.0982997279972692,-0.0145496049726205,0.988391504397027,0.998512681668608,"ENSG00000076053_RBM7","RBM7","Not sig"
2237.80089394497,-0.152313932218483,0.301622072409588,-0.504982712311743,0.613570978276199,0.926158141255191,"ENSG00000076067_RBMS2","RBMS2","Not sig"
2981.60990907235,-0.149450086230553,0.154485413348677,-0.967405808684611,0.333341207404313,0.812998030978761,"ENSG00000076108_BAZ2A","BAZ2A","Not sig"
651.962145937801,-0.502435324286881,0.289454078916507,-1.73580322712194,0.0825986333176652,0.553700939163505,"ENSG00000076201_PTPN23","PTPN23","Not sig"
1078.30414598432,0.230943287266017,0.134206047216595,1.72081133492664,0.0852850648936393,0.560088407499781,"ENSG00000076242_MLH1","MLH1","Not sig"
255.514071430499,0.108246270135713,0.138345562548087,0.782433987343026,0.433959566257543,0.864482947357152,"ENSG00000076248_UNG","UNG","Not sig"
142.180115135436,0.175158032504475,0.152075492714873,1.15178342925299,0.249410078872357,0.758238666748386,"ENSG00000076258_FMO4","FMO4","Not sig"
755.473571156492,0.291242263262874,0.121224852460588,2.40249633100243,0.0162835979090877,0.309124709111456,"ENSG00000076321_KLHL20","KLHL20","Not sig"
76.190526431741,-0.314489293977864,0.436985500147659,-0.719679014227238,0.471722650143656,0.879044099108551,"ENSG00000076344_RGS11","RGS11","Not sig"
724.066386795024,-0.354056946508558,0.238993737359269,-1.48144863719303,0.138487062247826,0.645773125560942,"ENSG00000076351_SLC46A1","SLC46A1","Not sig"
1747.43917525996,-0.218657060688238,0.403847964952474,-0.541434103088697,0.588208406501646,0.921378666755328,"ENSG00000076356_PLXNA2","PLXNA2","Not sig"
208.241208373811,-0.247470784656612,0.290870870931881,-0.850792600385782,0.394884572841414,0.845890028502862,"ENSG00000076382_SPAG5","SPAG5","Not sig"
2318.43552793675,0.139909883949587,0.146454150037088,0.955315256782794,0.339418294358674,0.815166397780133,"ENSG00000076513_ANKRD13A","ANKRD13A","Not sig"
842.639052236618,0.121723073826666,0.48524321602808,0.250849614803522,0.801930380574717,0.971718902624766,"ENSG00000076554_TPD52","TPD52","Not sig"
1396.02151684714,0.342777792620064,0.427848698818324,0.801165911142846,0.423035603036589,0.860165133295452,"ENSG00000076555_ACACB","ACACB","Not sig"
148.454194921438,-0.393078548437139,0.294475882317147,-1.33484122823273,0.181928316618952,0.701666511872153,"ENSG00000076604_TRAF4","TRAF4","Not sig"
2400.50989650633,0.000576127155142273,0.303235630758108,0.00189993225302026,0.998484074300761,0.999615153118948,"ENSG00000076641_PAG1","PAG1","Not sig"
315.400863350627,0.0420851617025562,0.0789603397094064,0.53299114286286,0.594039711504596,0.92314075712073,"ENSG00000076650_GPATCH1","GPATCH1","Not sig"
653.112782330823,0.120960686052847,0.380828785712113,0.317624850302904,0.750769521748011,0.958991331623457,"ENSG00000076662_ICAM3","ICAM3","Not sig"
1782.18199431054,0.166962884972644,0.151517342734978,1.10193910452008,0.270488146565564,0.772943724342541,"ENSG00000076685_NT5C2","NT5C2","Not sig"
2101.95546283277,0.392882888732989,0.362905545887433,1.08260370552412,0.278984361853964,0.777229345730744,"ENSG00000076706_MCAM","MCAM","Not sig"
309.515075565562,0.77088136160776,0.499893929236612,1.5420898645138,0.123051757584023,0.625361251005783,"ENSG00000076716_GPC4","GPC4","Not sig"
2466.34409877569,0.486107969211497,0.22680447500586,2.14329090816633,0.0320897464290717,0.403242427694567,"ENSG00000076770_MBNL3","MBNL3","Not sig"
3.66133312014044,-0.919294352566557,0.862882205741657,-1.06537641690781,0.286705624401354,0.783700493320622,"ENSG00000076826_CAMSAP3","CAMSAP3","Not sig"
9.12900936330643,-0.923578012258908,0.520343363161406,-1.77493954501044,0.0759078698406611,0.537811835239212,"ENSG00000076864_RAP1GAP","RAP1GAP","Not sig"
531.679741237736,-0.298863674130596,0.141806492137212,-2.10754578035408,0.0350702977556597,0.418858253549101,"ENSG00000076924_XAB2","XAB2","Not sig"
1429.4607525574,-0.37863065666764,0.1706646945467,-2.21856464029257,0.026516357391118,0.371478700967113,"ENSG00000076928_ARHGEF1","ARHGEF1","Not sig"
458.004634456997,-0.410546026540061,0.299623225066696,-1.37020762141744,0.170622099885733,0.68937599989933,"ENSG00000076944_STXBP2","STXBP2","Not sig"
278.981032769493,-0.37350326166522,0.183468128296618,-2.03579371050958,0.0417710742697117,0.446802677873157,"ENSG00000076984_MAP2K7","MAP2K7","Not sig"
1124.5522219632,-0.0584699887115131,0.15064327520674,-0.388135405521886,0.697915831966987,0.946990169441814,"ENSG00000077044_DGKD","DGKD","Not sig"
611.197475404586,0.115486644955866,0.267098098653538,0.432375391431247,0.665468600641527,0.937466941809431,"ENSG00000077063_CTTNBP2","CTTNBP2","Not sig"
134.744334323719,-0.0718200631624724,0.288233042083509,-0.249173594544599,0.803226503866614,0.971940386190475,"ENSG00000077092_RARB","RARB","Not sig"
4802.59599038442,0.192237573737207,0.138227043696911,1.39073779338524,0.164304952695856,0.681462136694929,"ENSG00000077097_TOP2B","TOP2B","Not sig"
6962.15212178129,0.167750916296747,0.11110489408595,1.50984272724275,0.131083559588025,0.635192721517549,"ENSG00000077147_TM9SF3","TM9SF3","Not sig"
864.374084377033,-0.386264765287627,0.206665452116043,-1.86903404189075,0.0616180784024384,0.503271133441805,"ENSG00000077150_NFKB2","NFKB2","Not sig"
47.4229614784756,-0.101961553705521,0.646095689045178,-0.157811846502494,0.874605063477994,0.983231882906822,"ENSG00000077152_UBE2T","UBE2T","Not sig"
3490.47302129396,0.16528313148422,0.35421182648,0.466622283978291,0.640770140912311,0.933100549526089,"ENSG00000077157_PPP1R12B","PPP1R12B","Not sig"
5573.83193802703,0.0669978449131034,0.143869052233182,0.465686288142872,0.641440068572511,0.933100549526089,"ENSG00000077232_DNAJC10","DNAJC10","Not sig"
2166.23305663261,-0.185995210668675,0.0882564970209584,-2.10743930415124,0.035079517688504,0.418858253549101,"ENSG00000077235_GTF3C1","GTF3C1","Not sig"
1745.42885865963,-0.00896417964987069,0.19742603780009,-0.0454052553034958,0.963784292183178,0.995189634813764,"ENSG00000077238_IL4R","IL4R","Not sig"
2627.31949992191,0.174254229714428,0.151692397102632,1.14873410297901,0.25066563905098,0.758539173882918,"ENSG00000077254_USP33","USP33","Not sig"
132.004793148515,0.180414314288386,0.317119693277252,0.568915517115656,0.569413474363667,0.914499458056006,"ENSG00000077264_PAK3","PAK3","Not sig"
19.8000467199488,-1.7603469144261,0.786189855215275,-2.2390862750882,0.025150303117705,0.362545741388198,"ENSG00000077274_CAPN6","CAPN6","Down"
3.18906456984743,0.144134182639481,0.860600140490329,0.167481012212432,0.866991586571866,0.980654068003213,"ENSG00000077279_DCX","DCX","Not sig"
464.477436066093,-0.242534640944598,0.114502394162867,-2.11816218095509,0.0341613348781399,0.413733589458711,"ENSG00000077312_SNRPA","SNRPA","Not sig"
6.05917667921373,0.16038502788524,0.442858509386122,0.362158622869325,0.717233497912494,0.952800990148351,"ENSG00000077327_SPAG6","SPAG6","Not sig"
88.9891013972197,-0.339526269741093,0.307825420864254,-1.10298320648059,0.270034458090406,0.7728777711514,"ENSG00000077348_EXOSC5","EXOSC5","Not sig"
2487.15660795566,0.0796152977338516,0.120668461853389,0.659785469301693,0.50939150936023,0.894265545954248,"ENSG00000077380_DYNC1I2","DYNC1I2","Not sig"
1532.81996501971,-0.110453780898655,0.205659053138925,-0.537072301038176,0.59121767300808,0.922156089050029,"ENSG00000077420_APBB1IP","APBB1IP","Not sig"
584.573828611437,-0.45061913751201,0.167160599094875,-2.6957257867702,0.00702354593375108,0.215359586526549,"ENSG00000077454_LRCH4","LRCH4","Not sig"
943.418607047887,0.0309642346227293,0.214533019891093,0.144333187676416,0.885237372694861,0.985481161434143,"ENSG00000077458_FAM76B","FAM76B","Not sig"
106.946421056028,-0.714111906157071,0.222969426973853,-3.20273463429053,0.00136129355921967,0.098595188520408,"ENSG00000077463_SIRT6","SIRT6","Not sig"
672.518120814157,0.128362953901332,0.123911692220842,1.03592285441923,0.300238134452224,0.793097666182027,"ENSG00000077514_POLD3","POLD3","Not sig"
13.385509597604,-0.82641536854713,0.566646372742998,-1.45843229269545,0.14472142504125,0.654980492735361,"ENSG00000077522_ACTN2","ACTN2","Not sig"
3051.47376885076,-0.0351365106887454,0.19078420265186,-0.184168868283408,0.853880981222827,0.97910201274477,"ENSG00000077549_CAPZB","CAPZB","Not sig"
1210.58138682965,0.00332073779522495,0.298113187736397,0.0111391844837179,0.991112400478565,0.999128180107339,"ENSG00000077585_GPR137B","GPR137B","Not sig"
81.1641238909589,0.883315298520973,0.510113957734017,1.73160386052708,0.0833441183930012,0.55632377048351,"ENSG00000077616_NAALAD2","NAALAD2","Not sig"
1342.22582095492,0.246684959571596,0.15748317046535,1.56642109021975,0.117250068732247,0.617393325989176,"ENSG00000077684_JADE1","JADE1","Not sig"
680.551614602596,-0.258427499589021,0.188734601152921,-1.36926402477536,0.170916759062735,0.689845350836427,"ENSG00000077713_SLC25A43","SLC25A43","Not sig"
1135.74516613023,0.105235527606697,0.157767621120451,0.667028677109563,0.504753815978169,0.893055653747501,"ENSG00000077721_UBE2A","UBE2A","Not sig"
3592.0905342294,-0.166669430638294,0.261196079451145,-0.638100812954461,0.523408057410111,0.899035573302023,"ENSG00000077782_FGFR1","FGFR1","Not sig"
0.578235451754824,-0.0395305102296294,1.27757567430277,-0.0309418150523279,0.975315942285382,NA,"ENSG00000077800_FKBP6","FKBP6","Not sig"
2.11062747587636,-0.075603792872938,0.853661521387914,-0.0885641334167419,0.929428313422308,NA,"ENSG00000077935_SMC1B","SMC1B","Not sig"
3001.7805540842,0.0198566647639415,0.5878093462753,0.0337807911523775,0.97305195364251,0.99587691440329,"ENSG00000077942_FBLN1","FBLN1","Not sig"
552.443013803084,0.584266796922282,0.478586957140466,1.22081638081666,0.222155550200533,0.736192995563597,"ENSG00000077943_ITGA8","ITGA8","Not sig"
160.021093430636,-0.287687498988929,0.474154018565095,-0.606738502100101,0.544024466307741,0.906965292804469,"ENSG00000077984_CST7","CST7","Not sig"
323.759452485415,0.169691016487114,0.332454107361447,0.510419371364917,0.609757688454316,0.925271404235312,"ENSG00000078018_MAP2","MAP2","Not sig"
1871.40291549651,0.25917345522871,0.112655089782573,2.30059250522032,0.0214146750719366,0.345752216145064,"ENSG00000078043_PIAS2","PIAS2","Not sig"
134.456896333948,0.176001681305304,0.657159842506156,0.267821722998322,0.788836548830951,0.967813483353754,"ENSG00000078053_AMPH","AMPH","Not sig"
717.467594365222,-0.1941877685403,0.105783208933598,-1.83571448151279,0.0663998950428984,0.517918203331869,"ENSG00000078061_ARAF","ARAF","Not sig"
460.17352045939,0.159847954867095,0.130217466226884,1.22754619252524,0.219617371333687,0.734515178195439,"ENSG00000078070_MCCC1","MCCC1","Not sig"
260.788366264643,-0.494801477637852,0.631501421937219,-0.783531850363819,0.433314857701732,0.863978395244896,"ENSG00000078081_LAMP3","LAMP3","Not sig"
2810.77361387683,0.268596909665144,0.349223722773059,0.769125612465022,0.441818744778963,0.865918225098569,"ENSG00000078098_FAP","FAP","Not sig"
495.888493944109,-0.382133843317169,0.399043728686753,-0.957623979143254,0.338252403075781,0.814615260539134,"ENSG00000078114_NEBL","NEBL","Not sig"
1098.6265975345,0.109460343851964,0.146934068142759,0.744962317014284,0.456294500702055,0.873358457422729,"ENSG00000078124_ACER3","ACER3","Not sig"
2111.57352049698,-0.0367792509653059,0.116422367034417,-0.315912241798288,0.752069119806695,0.958999766080278,"ENSG00000078140_UBE2K","UBE2K","Not sig"
2403.73774882311,0.184601577213733,0.103723870475592,1.77974053963955,0.0751184326319163,0.536728394736809,"ENSG00000078142_PIK3C3","PIK3C3","Not sig"
1877.57621057011,0.134843917839575,0.202288648367643,0.666591620081949,0.505033023256858,0.893055653747501,"ENSG00000078177_N4BP2","N4BP2","Not sig"
413.532713315158,-0.270790334225529,0.322105778877009,-0.840687600109546,0.400522968997416,0.848109695963233,"ENSG00000078237_TIGAR","TIGAR","Not sig"
585.69005455595,-0.0230795781512858,0.280062743633872,-0.082408598344155,0.934321798818718,0.991218392642466,"ENSG00000078246_TULP3","TULP3","Not sig"
1561.05091771107,0.151188914258408,0.248056697929161,0.609493375992547,0.54219746203163,0.906351964400166,"ENSG00000078269_SYNJ2","SYNJ2","Not sig"
363.46917368193,-0.0190664854972682,0.773386524239917,-0.0246532424598511,0.980331550843821,0.996767568751097,"ENSG00000078295_ADCY2","ADCY2","Not sig"
4090.05484865827,0.0872085072277488,0.126081824395723,0.691681831586085,0.489137159102294,0.886682092189306,"ENSG00000078304_PPP2R5C","PPP2R5C","Not sig"
113.19894401996,0.0761915116660693,0.164605031460769,0.46287474319537,0.643454152219124,0.933100549526089,"ENSG00000078319_PMS2P1","PMS2P1","Not sig"
1.56081331396803,-0.537368106076479,1.36488690213393,-0.393708889166078,0.693795977758413,NA,"ENSG00000078328_RBFOX1","RBFOX1","Not sig"
6090.08248717785,-0.0715404536557367,0.122865782628678,-0.582265071081219,0.560388148935074,0.9115597470729,"ENSG00000078369_GNB1","GNB1","Not sig"
157.503134114251,-0.284552314672493,0.225253332901211,-1.26325462539233,0.206497687238279,0.724601725247751,"ENSG00000078399_HOXA9","HOXA9","Not sig"
177.288604183654,0.626750336524878,0.433226252515331,1.44670442496487,0.147979724617235,0.658513786286926,"ENSG00000078401_EDN1","EDN1","Not sig"
1425.11362408081,0.0287138174660028,0.0845698208753458,0.339527944706497,0.734212049165231,0.957020517556879,"ENSG00000078403_MLLT10","MLLT10","Not sig"
116.18911986926,0.24050510501879,0.197216000709847,1.21950097432831,0.222654106288642,0.736853414655771,"ENSG00000078487_ZCWPW1","ZCWPW1","Not sig"
43.8701408695305,1.43975727946138,0.677407296880025,2.12539381564468,0.0335537658903975,0.410005371589761,"ENSG00000078549_ADCYAP1R1","ADCYAP1R1","Up"
4.78814264754304,-2.14444309028969,0.570650445670955,-3.7578926058111,0.000171350389037829,0.0327053432472048,"ENSG00000078579_FGF20","FGF20","Down"
566.919704062625,-0.0605618907337529,0.666260924671414,-0.0908981579005564,0.927573513917009,0.990967346924589,"ENSG00000078589_P2RY10","P2RY10","Not sig"
1195.42802345175,0.00605996887963251,0.342106064889282,0.0177137136741312,0.985867240434768,0.998054432516874,"ENSG00000078596_ITM2A","ITM2A","Not sig"
3022.51078250567,0.155939579084037,0.124139476010648,1.25616430885097,0.209056404060729,0.726181681012433,"ENSG00000078618_NRDC","NRDC","Not sig"
1397.5374654448,0.211364780289832,0.155020859007694,1.36346025717314,0.172737501603304,0.690734634811418,"ENSG00000078668_VDAC3","VDAC3","Not sig"
7302.55643543742,0.207626697089406,0.132675182259904,1.56492490571956,0.117600518119459,0.617917191023756,"ENSG00000078674_PCM1","PCM1","Not sig"
1219.3923639506,-0.175925518171621,0.207062489558204,-0.849625243794671,0.395533472550852,0.845965142376328,"ENSG00000078687_TNRC6C","TNRC6C","Not sig"
820.209014300248,-0.237612712316825,0.144377412503785,-1.64577483552419,0.0998101250453842,0.585403739606348,"ENSG00000078699_CBFA2T2","CBFA2T2","Not sig"
11.1737407099264,-0.406509427988252,1.24906739051778,-0.325450356861642,0.744840248712221,0.958402450666149,"ENSG00000078725_BRINP1","BRINP1","Not sig"
3860.09024254105,0.111479335724729,0.0907875896330345,1.22791381702423,0.219479322125597,0.734368087980361,"ENSG00000078747_ITCH","ITCH","Not sig"
1.74105581141776,0.691541031730402,1.1213017458548,0.616730540451646,0.537412473495588,NA,"ENSG00000078795_PKD2L2","PKD2L2","Not sig"
390.00870923746,-0.235203560267217,0.38277925743675,-0.614462658823884,0.538909641190301,0.905365255553192,"ENSG00000078804_TP53INP2","TP53INP2","Not sig"
1633.09923246726,-0.500741918049569,0.160468166986765,-3.12050625025753,0.00180540466562925,0.114612201441651,"ENSG00000078808_SDF4","SDF4","Not sig"
17.0397829440572,0.0173291214683179,0.4923514782768,0.0351966475838942,0.971922935417099,0.99587691440329,"ENSG00000078814_MYH7B","MYH7B","Not sig"
20.2908282123142,-0.513266465737871,0.581167558173973,-0.883164344807121,0.37714748290943,0.833958268899505,"ENSG00000078900_TP73","TP73","Not sig"
478.878394945514,-0.463494788032977,0.173321885327397,-2.67418501222426,0.00749111115189421,0.220290903980061,"ENSG00000078902_TOLLIP","TOLLIP","Not sig"
475.385686571095,-0.0640136659813085,0.222120696996376,-0.288193161857191,0.773198882892661,0.964204593800759,"ENSG00000078967_UBE2D4","UBE2D4","Not sig"
22.8101026821146,0.150048308748006,0.721682143859714,0.207914675490674,0.835295590180329,0.976753030279152,"ENSG00000079101_CLUL1","CLUL1","Not sig"
1151.21301312842,0.304487455916809,0.313567237063552,0.971043591059538,0.33152657191929,0.812951623722415,"ENSG00000079102_RUNX1T1","RUNX1T1","Not sig"
2.22169241580126,0.117185943124074,0.903336822376217,0.129725635246239,0.896783499952512,NA,"ENSG00000079112_CDH17","CDH17","Not sig"
1247.69931558141,0.267442662801527,0.159666301865638,1.6750100658471,0.0939322567256035,0.572450123052178,"ENSG00000079134_THOC1","THOC1","Not sig"
527.020606457976,0.124814630905703,0.277857342164301,0.44920400495265,0.653284498675363,0.935713342625745,"ENSG00000079150_FKBP7","FKBP7","Not sig"
212.223726481978,-0.168476317168378,0.36367264395033,-0.463263651998495,0.643175396182556,0.933100549526089,"ENSG00000079156_OSBPL6","OSBPL6","Not sig"
993.181534336854,-0.106132266395209,0.442635243076386,-0.23977364671094,0.810505737960816,0.97272980347832,"ENSG00000079215_SLC1A3","SLC1A3","Not sig"
6572.60514717166,0.285421191775288,0.159325505112255,1.79143440702849,0.0732236116737067,0.533879705842466,"ENSG00000079246_XRCC5","XRCC5","Not sig"
781.876157611607,0.24555477462426,0.400717588523397,0.612787613164433,0.540016782276764,0.9056650019425,"ENSG00000079257_LXN","LXN","Not sig"
618.381547155698,-0.266263118703927,0.577306237662521,-0.461216424374714,0.644643339155696,0.933301687213905,"ENSG00000079263_SP140","SP140","Not sig"
1824.64979536814,0.072980111674628,0.146703706018401,0.497466039920451,0.618860445282654,0.927150479245914,"ENSG00000079277_MKNK1","MKNK1","Not sig"
15802.3283752965,-0.470682740557391,0.370310668402407,-1.27104828653198,0.203711470959408,0.722253129208082,"ENSG00000079308_TNS1","TNS1","Not sig"
314.264468490268,-0.714181429224371,0.218113324976543,-3.27435946107913,0.00105901802396028,0.0852128816534314,"ENSG00000079313_REXO1","REXO1","Not sig"
3509.79422790169,0.173162985356239,0.12319457196608,1.40560564148814,0.159841259909395,0.677036514388862,"ENSG00000079332_SAR1A","SAR1A","Not sig"
510.836533669553,0.0427421439963526,0.214448860113931,0.199311593326469,0.842019010944623,0.977227604762184,"ENSG00000079335_CDC14A","CDC14A","Not sig"
786.446841611421,0.370747199128493,0.457601345635107,0.810196916300434,0.417827009529193,0.857630617760663,"ENSG00000079337_RAPGEF3","RAPGEF3","Not sig"
37.2848037925823,-0.0539633100304458,0.472710488140851,-0.11415720908305,0.909113172293859,0.989019755109402,"ENSG00000079385_CEACAM1","CEACAM1","Not sig"
809.78309824037,0.110511472837452,0.0829933018527047,1.33157098669946,0.183001204081331,0.703180617163226,"ENSG00000079387_SENP1","SENP1","Not sig"
1323.20998345922,-0.671238967204597,0.322951188064112,-2.07845331434837,0.0376676265932841,0.429789948734747,"ENSG00000079432_CIC","CIC","Not sig"
38.2719825469459,-0.332865420775877,0.512917999668429,-0.648964202837599,0.516361514480934,0.896451693487338,"ENSG00000079435_LIPE","LIPE","Not sig"
901.977043856292,0.00697399448963079,0.161121622541273,0.0432840383533521,0.965475114846402,0.995500653755744,"ENSG00000079459_FDFT1","FDFT1","Not sig"
50.3245945814141,-0.379700452800696,0.381062506500849,-0.996425642310865,0.319043379121723,0.804844922042387,"ENSG00000079462_PAFAH1B3","PAFAH1B3","Not sig"
791.124833593269,0.198980491218816,0.309198569262826,0.643536261158045,0.519876193658848,0.898205466364329,"ENSG00000079482_OPHN1","OPHN1","Not sig"
419.674982854665,-0.0837342144122796,0.204468760048586,-0.409520820649485,0.682157490460319,0.940612590267836,"ENSG00000079616_KIF22","KIF22","Not sig"
1109.0250344602,0.0900599504888032,0.237931969436032,0.378511348022174,0.705050765268681,0.949580190199804,"ENSG00000079691_CARMIL1","CARMIL1","Not sig"
922.800137389895,0.187967166667676,0.149049103951723,1.26110900155803,0.20726957790526,0.72507355411101,"ENSG00000079739_PGM1","PGM1","Not sig"
1738.39667663539,0.139717469489355,0.105085907678067,1.32955476691872,0.183665009879953,0.704239719976462,"ENSG00000079785_DDX1","DDX1","Not sig"
2685.97887803213,-0.119779097864045,0.103296292495179,-1.15956821847827,0.24622464685756,0.75611664441592,"ENSG00000079805_DNM2","DNM2","Not sig"
8247.14618548816,0.142557291320111,0.184620283011324,0.772164840151211,0.440016802924959,0.865753999099751,"ENSG00000079819_EPB41L2","EPB41L2","Not sig"
34.6629369600798,0.74860237600532,0.61861064553677,1.21013497166017,0.226227105749849,0.740349268067109,"ENSG00000079841_RIMS1","RIMS1","Not sig"
111.248979006569,0.228051645704327,0.394134968625088,0.578613073840843,0.56285028114746,0.911795801064661,"ENSG00000079931_MOXD1","MOXD1","Not sig"
5466.8083940772,0.0416508476056782,0.192068107327403,0.21685457406356,0.828321679805226,0.975978848926836,"ENSG00000079950_STX7","STX7","Not sig"
326.769704287716,-0.305745472526123,0.15552585421965,-1.96588196901537,0.0493122463451372,0.469696761899408,"ENSG00000079974_RABL2B","RABL2B","Not sig"
648.272890587255,-0.190763304115268,0.156281970498933,-1.220635390674,0.222224100335393,0.73632106021505,"ENSG00000079999_KEAP1","KEAP1","Not sig"
40.1481807310074,0.804016676028134,0.450260796866619,1.78566884264256,0.074152893039282,0.535020702533098,"ENSG00000080007_DDX43","DDX43","Not sig"
135.34311915329,-0.350738219779581,0.342690002968442,-1.02348541463545,0.306078392572621,0.796515893755021,"ENSG00000080031_PTPRH","PTPRH","Not sig"
29.6613180517553,0.260592844992121,0.361059278183018,0.721745321996762,0.470451071855318,0.878798747532178,"ENSG00000080166_DCT","DCT","Not sig"
790.711983568803,-0.12147798657151,0.141020939151151,-0.861418079490352,0.389007822063498,0.842364890504385,"ENSG00000080189_SLC35C2","SLC35C2","Not sig"
4997.36080055778,0.312496081482581,0.0996563424718844,3.13573701112645,0.00171422850245758,0.112303061197356,"ENSG00000080200_CRYBG3","CRYBG3","Not sig"
85.6678163666583,-0.497083674159759,0.489394830156555,-1.0157109219988,0.309767065432591,0.799164587171127,"ENSG00000080224_EPHA6","EPHA6","Not sig"
2.18292900495567,0.777448909367897,0.907241489171263,0.856937120543365,0.391479636395393,NA,"ENSG00000080293_SCTR","SCTR","Not sig"
1131.46144900577,-0.0689092331863694,0.221483425064659,-0.311125914574656,0.755704901152549,0.959840695035692,"ENSG00000080298_RFX3","RFX3","Not sig"
6036.41913346923,0.147999245312184,0.100014222548204,1.47978199041494,0.138931436403772,0.646294847323346,"ENSG00000080345_RIF1","RIF1","Not sig"
2440.65831701949,0.0182151416599702,0.1137006123852,0.160202669782113,0.872721426376664,0.982822366368927,"ENSG00000080371_RAB21","RAB21","Not sig"
160.108012052857,-0.0768149136428756,0.40031754395449,-0.191884954339169,0.847832323142695,0.977834970563548,"ENSG00000080493_SLC4A4","SLC4A4","Not sig"
6457.53035283709,0.181264366936654,0.107309234385848,1.68917771125724,0.0911853789971298,0.569261258029242,"ENSG00000080503_SMARCA2","SMARCA2","Not sig"
888.812101277547,0.213048870501168,0.141099669102131,1.50991757710615,0.131064456998625,0.635192721517549,"ENSG00000080546_SESN1","SESN1","Not sig"
381.079289759472,0.152501454015644,0.299233845166191,0.509639723176856,0.610303889069894,0.925453136720199,"ENSG00000080561_MID2","MID2","Not sig"
975.696772222429,-0.298701390951566,0.497136192307477,-0.600844186308649,0.547943770731572,0.90785703360196,"ENSG00000080573_COL5A3","COL5A3","Not sig"
1551.22059642826,-0.551890489591025,0.267627659391536,-2.06215789072689,0.0391927062923151,0.43413752322696,"ENSG00000080603_SRCAP","SRCAP","Not sig"
882.245651988935,0.31599770343257,0.172830145106472,1.82837145243325,0.0674938227970423,0.518189243813151,"ENSG00000080608_PUM3","PUM3","Not sig"
25.0958304116741,0.0886465744837745,0.51545102267309,0.171978656719042,0.863454308457412,0.980533111854508,"ENSG00000080644_CHRNA3","CHRNA3","Not sig"
17.9311579128005,-0.370632041930807,0.494520049877078,-0.749478291169255,0.453568978335456,0.872072512320486,"ENSG00000080709_KCNN2","KCNN2","Not sig"
1124.35238015865,-0.000441354811876672,0.0987508908301954,-0.00446937549794455,0.996433966165873,0.999574974323606,"ENSG00000080802_CNOT4","CNOT4","Not sig"
3300.94169343821,0.0865609716609271,0.134330489095926,0.644388122484344,0.519323784650845,0.898011814430304,"ENSG00000080815_PSEN1","PSEN1","Not sig"
380.711635989393,-0.156949289208483,0.177837799643269,-0.882541785398338,0.377483893677092,0.834028035724817,"ENSG00000080819_CPOX","CPOX","Not sig"
1528.06320503734,-0.0326763645842202,0.128514250129492,-0.254262578284473,0.799292708147542,0.970997881389815,"ENSG00000080822_CLDND1","CLDND1","Not sig"
271.533421441622,0.129094210816285,0.244968573460481,0.526982743103212,0.598205572333761,0.924202648051821,"ENSG00000080823_MOK","MOK","Not sig"
8156.92384874934,0.0318350503595978,0.174840875624467,0.182080135699932,0.855519837559189,0.979891094444904,"ENSG00000080824_HSP90AA1","HSP90AA1","Not sig"
575.983238808636,0.0452325619152489,0.222827439556063,0.202993679797091,0.839139972166242,0.977227604762184,"ENSG00000080839_RBL1","RBL1","Not sig"
1331.91550686454,-0.626779278661899,0.350653544130554,-1.78746026998244,0.0738631279779916,0.535020702533098,"ENSG00000080845_DLGAP4","DLGAP4","Not sig"
624.089877834589,-0.572356649227372,0.670566714028562,-0.853541694291424,0.393358976303218,0.845202800938544,"ENSG00000080854_IGSF9B","IGSF9B","Not sig"
352.588472749671,-0.0573627343540886,0.218434059219867,-0.262608929023974,0.792852017193137,0.968718497021288,"ENSG00000080947_CROCCP3","CROCCP3","Not sig"
132.160835780658,-0.247863058961723,0.443937046834032,-0.558329296303102,0.576619543342419,0.918014110614584,"ENSG00000080986_NDC80","NDC80","Not sig"
937.050154396866,0.166030109067776,0.120146646919142,1.38189548626782,0.167003794086633,0.684789928281392,"ENSG00000081014_AP4E1","AP4E1","Not sig"
1314.08177195127,0.000892919955346692,0.119657495561493,0.00746229854767281,0.994046002459713,0.999453817094666,"ENSG00000081019_RSBN1","RSBN1","Not sig"
764.166925085902,-0.0369224734424336,0.219517869166455,-0.168198031361339,0.866427489629009,0.980654068003213,"ENSG00000081026_MAGI3","MAGI3","Not sig"
159.39941367266,0.162037971460416,0.561839875297273,0.288405965088684,0.773036002153827,0.964204593800759,"ENSG00000081041_CXCL2","CXCL2","Not sig"
1.4285918521778,0.466120226645006,0.995808507294391,0.46808218972888,0.639725815226347,NA,"ENSG00000081051_AFP","AFP","Not sig"
251.889344495349,-0.183994359704241,0.490924849177114,-0.374791294457088,0.70781568916606,0.950486915328248,"ENSG00000081052_COL4A4","COL4A4","Not sig"
466.568034333147,-0.181030639586552,0.574686153988156,-0.315007832240696,0.752755707122834,0.959170769902634,"ENSG00000081059_TCF7","TCF7","Not sig"
1504.93974051618,-0.150947298270142,0.208318702213516,-0.724597919755804,0.468698735491582,0.878527937351133,"ENSG00000081087_OSTM1","OSTM1","Not sig"
2.84193424844973,0.926482877118021,1.3244047391123,0.699546633862857,0.484210480087012,NA,"ENSG00000081138_CDH7","CDH7","Not sig"
95.4218152832176,-0.0736586631913896,0.289257031307356,-0.254647788019099,0.798995146068377,0.97095562134585,"ENSG00000081148_IMPG2","IMPG2","Not sig"
2739.29591594562,0.00758205926107809,0.113324147050247,0.0669059459826886,0.94665657943803,0.992578519723193,"ENSG00000081154_PCNP","PCNP","Not sig"
507.8570292945,0.0838475000886986,0.116436199025218,0.720115400456679,0.471453946158294,0.879044099108551,"ENSG00000081177_EXD2","EXD2","Not sig"
52.215853747774,0.245299273082513,0.333482956493971,0.735567645379647,0.46199385874859,0.875449223323992,"ENSG00000081181_ARG2","ARG2","Not sig"
3471.88011026771,0.0903654946223086,0.210409723414726,0.429473948046568,0.667578348956263,0.937738712545682,"ENSG00000081189_MEF2C","MEF2C","Not sig"
13644.0184076015,0.0615851567869215,0.419290581084351,0.146879418630518,0.883227197271156,0.985372202704407,"ENSG00000081237_PTPRC","PTPRC","Not sig"
247.431600084144,-0.669987181392101,0.531093327596887,-1.26152438107947,0.207119981450738,0.72507355411101,"ENSG00000081277_PKP1","PKP1","Not sig"
1194.96289981189,0.245901798323908,0.200234708072588,1.22806780448255,0.219421515748972,0.734347772294573,"ENSG00000081307_UBA5","UBA5","Not sig"
5424.11716183844,0.122146083731551,0.324172492483962,0.376793486688552,0.706327081487012,0.94981897325905,"ENSG00000081320_STK17B","STK17B","Not sig"
1070.35061294535,0.236274496055564,0.244204497507209,0.967527209643587,0.333280545754351,0.812998030978761,"ENSG00000081377_CDC14B","CDC14B","Not sig"
970.087209616033,0.12397780138294,0.0944628097130439,1.31245091861608,0.189368036149977,0.708389514750036,"ENSG00000081386_ZNF510","ZNF510","Not sig"
1.66799880286297,-0.1693826146115,0.822707997238792,-0.205884244689476,0.836881332720954,NA,"ENSG00000081479_LRP2","LRP2","Not sig"
1795.04921952227,0.0226870842525043,0.180294327526187,0.125833599779833,0.899863644380518,0.987650051643733,"ENSG00000081665_ZNF506","ZNF506","Not sig"
337.653889200572,-0.0961230006623333,0.134460892151506,-0.714877010886002,0.47468504347888,0.880555343025579,"ENSG00000081692_JMJD4","JMJD4","Not sig"
363.143455743952,0.184367868461989,0.152579538962727,1.20833939934126,0.226916739399995,0.740695603760944,"ENSG00000081721_DUSP12","DUSP12","Not sig"
716.405103965556,-0.0624252451267398,0.216097465554368,-0.288875415389979,0.772676717725805,0.963996891462061,"ENSG00000081760_AACS","AACS","Not sig"
1510.53683250247,0.0176440017923807,0.0746944900060703,0.236215573477331,0.813265395534027,0.972868992337278,"ENSG00000081791_DELE1","DELE1","Not sig"
1205.22867402653,0.332393308341502,0.170078764622152,1.95434926329544,0.0506599265633539,0.471776426458894,"ENSG00000081803_CADPS2","CADPS2","Not sig"
102.878159717787,0.077444654797712,0.401099303223779,0.193081000578315,0.846895532019184,0.977687265215686,"ENSG00000081818_PCDHB4","PCDHB4","Not sig"
12.9627886851821,0.0445347193414287,0.446422514663984,0.0997591247720769,0.920535559817961,0.990702175907499,"ENSG00000081842_PCDHA6","PCDHA6","Not sig"
119.725906561226,-0.0984453704277654,0.592220136559788,-0.166231042057495,0.867975131256535,0.980690671189116,"ENSG00000081853_PCDHGA2","PCDHGA2","Not sig"
460.845272899489,-0.0109634945016158,0.16779618213198,-0.0653381642080062,0.947904756604566,0.992936933307957,"ENSG00000081870_HSPB11","HSPB11","Not sig"
472.609112191417,-0.287003292619044,0.235825441871074,-1.21701581619828,0.223598198255057,0.737895032493769,"ENSG00000081913_PHLPP1","PHLPP1","Not sig"
1018.9782792568,0.275630312243947,0.230730685562402,1.19459755243263,0.232244305988561,0.744272652945107,"ENSG00000081923_ATP8B1","ATP8B1","Not sig"
81.1235895421708,-0.185780928044114,0.322651173130715,-0.575794987017912,0.564753762315491,0.91268922595627,"ENSG00000081985_IL12RB2","IL12RB2","Not sig"
201.502551017168,0.194322854248739,0.291413275944899,0.666829105910335,0.504881298928694,0.893055653747501,"ENSG00000082014_SMARCD3","SMARCD3","Not sig"
955.643379554778,0.20344681562419,0.164201392580997,1.23900785752371,0.215342588177877,0.730644654553611,"ENSG00000082068_WDR70","WDR70","Not sig"
4584.05843504226,-0.0576685064155592,0.374824527401828,-0.153854676521038,0.877724321395789,0.983556832167398,"ENSG00000082074_FYB1","FYB1","Not sig"
6.32762715705604,-0.31090592646351,0.749748514373205,-0.414680283459354,0.678375967751598,0.939373013041971,"ENSG00000082126_MPP4","MPP4","Not sig"
911.742570465778,0.96139026159526,0.488102285244293,1.96964917120617,0.0488785920955253,0.468101398123697,"ENSG00000082146_STRADB","STRADB","Not sig"
8774.52047258509,0.285026056908375,0.226404734333997,1.25892268881576,0.208058257796367,0.72507355411101,"ENSG00000082153_BZW1","BZW1","Not sig"
305.22682664227,-0.0924837281014752,0.456004398533264,-0.202813236887514,0.839281011410068,0.977227604762184,"ENSG00000082175_PGR","PGR","Not sig"
1210.78315568826,0.723329724909016,0.398108116702723,1.81691780338441,0.0692297001999244,0.523395345539713,"ENSG00000082196_C1QTNF3","C1QTNF3","Not sig"
2247.67046216862,0.0383731470809283,0.267022638118454,0.143707467469128,0.885731474224658,0.985611401278157,"ENSG00000082212_ME2","ME2","Not sig"
579.530859003845,0.0675926634642704,0.118729625260169,0.569299055026547,0.569153208005111,0.914499458056006,"ENSG00000082213_C5orf22","C5orf22","Not sig"
2364.73758942771,0.145132283074878,0.150725949449879,0.962888497996419,0.335603482330723,0.81355194399695,"ENSG00000082258_CCNT2","CCNT2","Not sig"
1240.96740500334,0.0853289933755688,0.113926472622745,0.748983018706515,0.453867440566792,0.872225529732821,"ENSG00000082269_FAM135A","FAM135A","Not sig"
259.307866362654,0.341404881668659,1.09264972386454,0.312455926370586,0.754694053131785,0.959682085349997,"ENSG00000082293_COL19A1","COL19A1","Not sig"
5774.40335283927,0.156135529554122,0.270062558089891,0.578145784659836,0.563165698142296,0.911795801064661,"ENSG00000082397_EPB41L3","EPB41L3","Not sig"
3430.51394128425,0.431503667181194,0.365245996985346,1.18140560264239,0.237441633405043,0.747033976194602,"ENSG00000082438_COBLL1","COBLL1","Not sig"
359.68483420683,0.0212562064380328,0.318806090036684,0.0666744052335602,0.946840910623651,0.99261610057904,"ENSG00000082458_DLG3","DLG3","Not sig"
331.945723189436,0.201183234453673,0.472103039748885,0.426142637337569,0.670003913102095,0.938192263681255,"ENSG00000082482_KCNK2","KCNK2","Not sig"
1000.23444571174,-0.444578199927978,0.65027865294188,-0.683673372817474,0.494181441107881,0.88834778571513,"ENSG00000082497_SERTAD4","SERTAD4","Not sig"
1956.91390130173,0.218230302846311,0.255471352726472,0.854226121705184,0.392979712363226,0.844998292596028,"ENSG00000082512_TRAF5","TRAF5","Not sig"
316.281286556336,0.173938611330638,0.102866512195314,1.69091580552841,0.09085288413632,0.568832607676017,"ENSG00000082515_MRPL22","MRPL22","Not sig"
918.96142124082,-0.0107410704093286,0.247851886447769,-0.0433366498164301,0.965433176324591,0.995500653755744,"ENSG00000082516_GEMIN5","GEMIN5","Not sig"
2.21368345889112,1.28595177661807,0.984418619496108,1.3063058247276,0.191448577102358,NA,"ENSG00000082556_OPRK1","OPRK1","Not sig"
5550.94274664835,-0.209085476271739,0.170748017996656,-1.22452651998475,0.220753668254724,0.734869852220698,"ENSG00000082641_NFE2L1","NFE2L1","Not sig"
47.0379143140091,-0.0298395706421426,0.407908817959688,-0.0731525510808926,0.941684723922735,0.992403407301366,"ENSG00000082684_SEMA5B","SEMA5B","Not sig"
2130.84958073725,-0.00878408700366433,0.0893925906621908,-0.0982641507377146,0.921722543942755,0.990798692839403,"ENSG00000082701_GSK3B","GSK3B","Not sig"
6049.80264263754,-0.449017160626978,0.345326859501272,-1.30026711873921,0.193509433541807,0.713209261096309,"ENSG00000082781_ITGB5","ITGB5","Not sig"
3659.16965012685,-0.138430363934735,0.0867312815145887,-1.59608346051534,0.110470160833586,0.606194851804003,"ENSG00000082805_ERC1","ERC1","Not sig"
4946.65490928519,0.0325874788147901,0.149389650974556,0.218137458667337,0.827322012287393,0.975683618475917,"ENSG00000082898_XPO1","XPO1","Not sig"
3398.43306272922,0.177134364803789,0.203106848784181,0.872124036506566,0.383140714619036,0.838378658974035,"ENSG00000082996_RNF13","RNF13","Not sig"
83.6383965877312,1.25292078856045,0.694315848698046,1.80454009642713,0.0711466792919602,0.528042838723232,"ENSG00000083067_TRPM3","TRPM3","Not sig"
534.435791225198,0.125818365722076,0.100759449747583,1.24870040514582,0.21177467263752,0.727427522771222,"ENSG00000083093_PALB2","PALB2","Not sig"
2176.42965121075,0.233865112085716,0.131950442310469,1.77237080824215,0.0763330242511484,0.538674124915398,"ENSG00000083097_DOP1A","DOP1A","Not sig"
880.221618376314,0.135388654973808,0.16093796126033,0.841247483897267,0.400209304266215,0.848109695963233,"ENSG00000083099_LYRM2","LYRM2","Not sig"
386.780590532899,0.103868793585694,0.126074023993402,0.823871486731716,0.410012583245877,0.853535039652674,"ENSG00000083123_BCKDHB","BCKDHB","Not sig"
4787.94519592442,0.180756655349177,0.0948425339596094,1.90586067034181,0.0566682849281001,0.489706046248435,"ENSG00000083168_KAT6A","KAT6A","Not sig"
3039.82758893303,0.127686391972884,0.184591409330661,0.691724454761369,0.489110386470761,0.886682092189306,"ENSG00000083223_TUT7","TUT7","Not sig"
751.930148966469,0.150361668238362,0.155727567873267,0.965543033207373,0.334272892689861,0.813192402252542,"ENSG00000083290_ULK2","ULK2","Not sig"
2.9222589739207,2.40837679344485,1.29610700656456,1.85816200456199,0.0631460118600433,0.507102313991443,"ENSG00000083307_GRHL2","GRHL2","Not sig"
5419.33490884892,0.179839580462003,0.115611432691567,1.55555187125643,0.119814690910542,0.620094324433261,"ENSG00000083312_TNPO1","TNPO1","Not sig"
1736.32246464882,-0.41013718906825,0.259491580418012,-1.58054141258674,0.113982930818174,0.612923889639562,"ENSG00000083444_PLOD1","PLOD1","Not sig"
132.4433761705,-0.423899514444409,0.653993665788184,-0.648170672927743,0.516874567917324,0.896554276084278,"ENSG00000083454_P2RX5","P2RX5","Not sig"
212.98229551491,-0.225798919666861,0.214696535811105,-1.05171198414456,0.292931710999278,0.786221789089926,"ENSG00000083457_ITGAE","ITGAE","Not sig"
2153.2952939839,0.246368405729198,0.118854470925533,2.07285770413768,0.0381855242999716,0.431880560089068,"ENSG00000083520_DIS3","DIS3","Not sig"
951.102454869113,0.373018121253389,0.158435566067904,2.35438374419995,0.0185534462872566,0.325372474704296,"ENSG00000083535_PIBF1","PIBF1","Not sig"
1301.79915374523,0.148553172808087,0.156384999997546,0.949919575473465,0.342153119336733,0.816208590377045,"ENSG00000083544_TDRD3","TDRD3","Not sig"
180.834778790527,0.199175280997729,0.105859690967846,1.88150257361158,0.0599035855159392,0.498460994448616,"ENSG00000083635_NUFIP1","NUFIP1","Not sig"
2587.2915058614,0.155798599468211,0.122125188181622,1.275728633773,0.202051462939898,0.720583881880962,"ENSG00000083642_PDS5B","PDS5B","Not sig"
779.683545109419,0.170100281183275,0.149963544079053,1.13427754877283,0.256678143653145,0.761300537088943,"ENSG00000083720_OXCT1","OXCT1","Not sig"
366.580838159833,0.440781553986399,0.093597852169219,4.70931270078179,2.48553497509131e-06,0.00203996140522327,"ENSG00000083750_RRAGB","RRAGB","Not sig"
22.2403380641131,0.0432905497941643,0.628172636588958,0.0689150518068352,0.945057237395112,0.992403407301366,"ENSG00000083782_EPYC","EPYC","Not sig"
4406.24705332296,0.0729245199679584,0.235566080958177,0.309571393603588,0.756886912895558,0.959840695035692,"ENSG00000083799_CYLD","CYLD","Not sig"
54.4918679386364,-0.133598078857584,0.223684756613351,-0.59726054148837,0.550333444422551,0.908295112055991,"ENSG00000083807_SLC27A5","SLC27A5","Not sig"
326.832096884851,0.061036441837986,0.128222566682105,0.476019498106836,0.634060487010938,0.931685411021114,"ENSG00000083812_ZNF324","ZNF324","Not sig"
262.094281643776,0.257775595201708,0.348841641889559,0.738947316626031,0.459938988772742,0.875096034430296,"ENSG00000083814_ZNF671","ZNF671","Not sig"
192.623252629172,0.196881116492252,0.0967786500104288,2.03434452196881,0.0419168712080113,0.446980165822284,"ENSG00000083817_ZNF416","ZNF416","Not sig"
699.542957240375,0.192217497626705,0.132326078368726,1.45260480773179,0.146333510435426,0.656146014931321,"ENSG00000083828_ZNF586","ZNF586","Not sig"
168.426779660344,-0.0716903836995883,0.180350668190839,-0.397505506459942,0.690994726773498,0.944423508520059,"ENSG00000083838_ZNF446","ZNF446","Not sig"
2549.18487524687,0.0973321090450691,0.103533728289249,0.940100493369135,0.34716601578301,0.819001257652349,"ENSG00000083844_ZNF264","ZNF264","Not sig"
4908.60545129903,-0.252746230135006,0.231271959427579,-1.09285289388553,0.274458393567634,0.77509252665842,"ENSG00000083845_RPS5","RPS5","Not sig"
11432.9755271914,0.202299017944545,0.298046691616284,0.678749416232379,0.497296649392947,0.889893800420762,"ENSG00000083857_FAT1","FAT1","Not sig"
1919.04496306458,0.185976034006393,0.171498259633948,1.08441936614019,0.278178900919146,0.777095631771184,"ENSG00000083896_YTHDC1","YTHDC1","Not sig"
1238.02335876852,0.220009372827871,0.178852922403803,1.23011337959101,0.218654650461552,0.73357607353377,"ENSG00000083937_CHMP2B","CHMP2B","Not sig"
2051.68450742828,0.219445328344576,0.254710486432599,0.86154807137336,0.388936257207701,0.842343063515185,"ENSG00000084070_SMAP2","SMAP2","Not sig"
820.711029766617,0.178702412131391,0.14441624223752,1.23741214535607,0.215934112094082,0.73102292148776,"ENSG00000084072_PPIE","PPIE","Not sig"
2007.64512338076,0.0184307735524276,0.154827536787659,0.11904066895868,0.905243135670266,0.988209921905668,"ENSG00000084073_ZMPSTE24","ZMPSTE24","Not sig"
2987.53708403667,0.0501102299347161,0.210452226836554,0.238107387543272,0.811797805071655,0.972868992337278,"ENSG00000084090_STARD7","STARD7","Not sig"
418.27434424268,-0.0563303541180304,0.126364463626082,-0.445776862431153,0.655758436746307,0.935742053011989,"ENSG00000084092_NOA1","NOA1","Not sig"
3007.67605359593,0.0348864800938683,0.135331374344579,0.25778560413523,0.796572375326491,0.970190130057799,"ENSG00000084093_REST","REST","Not sig"
80.3854392896048,1.39484911151608,0.436818012783776,3.19320419647284,0.00140703411378267,0.100614389348039,"ENSG00000084110_HAL","HAL","Up"
1704.74698944431,-0.314906664525708,0.206825961120223,-1.52256836047124,0.127866730530334,0.631664137845297,"ENSG00000084112_SSH1","SSH1","Not sig"
2364.76995240012,-0.198294395906282,0.212267108782338,-0.934173914384523,0.350214189245596,0.820376155228339,"ENSG00000084207_GSTP1","GSTP1","Not sig"
11536.7580373421,-0.164363411251842,0.194599671582382,-0.844623271536509,0.398321211585095,0.847590084836939,"ENSG00000084234_APLP2","APLP2","Not sig"
183.704150033903,0.0990906530461881,0.149351681302071,0.663471962165409,0.507028330675966,0.893760850365381,"ENSG00000084444_FAM234B","FAM234B","Not sig"
1.72647992888737,-0.708416060430061,1.2740391543999,-0.556039473342358,0.578183870471743,NA,"ENSG00000084453_SLCO1A2","SLCO1A2","Not sig"
1183.36120374917,0.00393211259317332,0.101392760913503,0.0387809993311828,0.969064993774561,0.99587691440329,"ENSG00000084463_WBP11","WBP11","Not sig"
1604.92854435793,0.103050270722183,0.160958440082567,0.640229059559235,0.522023693064115,0.898553565663572,"ENSG00000084623_EIF3I","EIF3I","Not sig"
4.83374001646146,0.3464871195978,0.645172245513602,0.537045916043664,0.591235897891172,0.922156089050029,"ENSG00000084628_NKAIN1","NKAIN1","Not sig"
2029.71164337471,0.280865645059597,0.434780335231421,0.645994361520745,0.518283007016292,0.897083511406474,"ENSG00000084636_COL16A1","COL16A1","Not sig"
2339.85546612119,-0.021784608488578,0.133158650563305,-0.16359889797938,0.870046912301955,0.981750371343228,"ENSG00000084652_TXLNA","TXLNA","Not sig"
358.290445080286,-0.557315133995064,0.546210229824734,-1.02033082422109,0.307571589230591,0.798076293417381,"ENSG00000084674_APOB","APOB","Not sig"
3211.78532014979,0.232448274129559,0.123306969694643,1.88511869771184,0.0594138141899639,0.497157062617588,"ENSG00000084676_NCOA1","NCOA1","Not sig"
277.968265223577,0.14488278137627,0.187363671594307,0.773270400518096,0.439362369428034,0.865376505451397,"ENSG00000084693_AGBL5","AGBL5","Not sig"
60.0262463518494,0.0175760738952389,0.331003197855372,0.0530994081299437,0.957652703033177,0.994518405940297,"ENSG00000084710_EFR3B","EFR3B","Not sig"
197.234734400378,-0.510580384250652,0.271157857451467,-1.88296363251077,0.059705296652927,0.497935262805169,"ENSG00000084731_KIF3C","KIF3C","Not sig"
3029.14530926961,-0.0309075321054358,0.167294127360427,-0.184749653757104,0.853425398423652,0.978998890689007,"ENSG00000084733_RAB10","RAB10","Not sig"
8.97895041530956,-0.239921902515792,0.468523527432621,-0.512080799507546,0.608594461736397,0.925271404235312,"ENSG00000084734_GCKR","GCKR","Not sig"
3436.13102791821,0.0930874606311863,0.0798135306208662,1.1663117757987,0.243488413808979,0.752028565580115,"ENSG00000084754_HADHA","HADHA","Not sig"
135.084666235133,-0.307005611535018,0.254128432743195,-1.20807265924965,0.227019315246284,0.740748851208965,"ENSG00000084764_MAPRE3","MAPRE3","Not sig"
1035.6555094628,-0.184124540661615,0.164606304593387,-1.11857526427339,0.26332138099231,0.766870098972968,"ENSG00000084774_CAD","CAD","Not sig"
10424.2317548233,0.402692328972636,0.156080302958527,2.58003297879065,0.00987908802529111,0.247198074551542,"ENSG00000085063_CD59","CD59","Not sig"
501.655974279044,-0.169511813067403,0.339844940764288,-0.498791633284821,0.617926182375567,0.927002201791723,"ENSG00000085117_CD82","CD82","Not sig"
291.722980122262,-0.408941432566114,0.329731308386865,-1.24022627565082,0.21489171228302,0.729970585525402,"ENSG00000085185_BCORL1","BCORL1","Not sig"
6533.69893783894,0.135184671550226,0.140045092771311,0.965293884099021,0.334397634214429,0.813192402252542,"ENSG00000085224_ATRX","ATRX","Not sig"
308.749410647455,0.0917376823785897,0.206815676348099,0.443572189490039,0.657351916166156,0.935832819309446,"ENSG00000085231_AK6","AK6","Not sig"
988.087094375533,-0.412062159781107,0.518100323147163,-0.79533275964405,0.426419962134154,0.86109526670831,"ENSG00000085265_FCN1","FCN1","Not sig"
895.841929072676,0.176627584952702,0.116207457004077,1.51993331156456,0.128527737243413,0.632661825759765,"ENSG00000085274_MYNN","MYNN","Not sig"
783.95146745657,0.500629408441042,0.300774260429649,1.66446892006618,0.0960187570644476,0.577613935118698,"ENSG00000085276_MECOM","MECOM","Not sig"
1607.10772156425,-0.070397935979122,0.145796224467686,-0.482851570650409,0.629201130576035,0.929858511226254,"ENSG00000085365_SCAMP1","SCAMP1","Not sig"
685.809480829587,-0.0295418953323597,0.109434149261906,-0.269951340889558,0.787197688535653,0.967619264496273,"ENSG00000085377_PREP","PREP","Not sig"
707.742784090884,0.181407950716874,0.16626312322855,1.09108951638967,0.275233495383969,0.775326292481775,"ENSG00000085382_HACE1","HACE1","Not sig"
894.496788709166,0.190750659742715,0.126426092803286,1.50879186023343,0.131351981538691,0.635892349478108,"ENSG00000085415_SEH1L","SEH1L","Not sig"
758.836211294931,0.0389675445431262,0.145168156714033,0.268430387387837,0.788368051748815,0.967813483353754,"ENSG00000085433_WDR47","WDR47","Not sig"
2942.84629100277,-0.142999352941282,0.204415167684989,-0.699553533921953,0.484206169588922,0.884430586618578,"ENSG00000085449_WDFY1","WDFY1","Not sig"
121.30800302952,0.301484735233428,0.261944440741696,1.15094916456243,0.249753149798914,0.758462823220224,"ENSG00000085465_OVGP1","OVGP1","Not sig"
2034.86926512724,-0.0773692126730038,0.191054386042223,-0.404959102356881,0.68550757339475,0.942035671326916,"ENSG00000085491_SLC25A24","SLC25A24","Not sig"
1522.25393845447,0.0521984793493455,0.107334375106713,0.486316516003838,0.626742771024438,0.92905842914893,"ENSG00000085511_MAP3K4","MAP3K4","Not sig"
472.450405211627,-0.0991256834879953,0.37591751006114,-0.26368998739078,0.79201881145779,0.968598882973053,"ENSG00000085514_PILRA","PILRA","Not sig"
3.84235092646326,0.278255581524613,0.753399786409533,0.369333236541906,0.711879354859852,0.951235620750359,"ENSG00000085552_IGSF9","IGSF9","Not sig"
284.557887521687,0.228933001587201,0.353724301293227,0.647207445884309,0.517497692964791,0.896554276084278,"ENSG00000085563_ABCB1","ABCB1","Not sig"
133.640307113416,-0.612255643391348,0.240765309242557,-2.54295623118419,0.01099189971027,0.262759761811911,"ENSG00000085644_ZNF213","ZNF213","Not sig"
1115.45887003796,-0.110112822411791,0.16678472668039,-0.660209268578898,0.509119545192876,0.894265545954248,"ENSG00000085662_AKR1B1","AKR1B1","Not sig"
3179.67556225248,0.0549676868692193,0.111286499301575,0.493929517184852,0.621355957677424,0.927381550886442,"ENSG00000085719_CPNE3","CPNE3","Not sig"
1134.04955230063,0.121012457622536,0.124634560134959,0.970938217228827,0.331579045577703,0.812961321639705,"ENSG00000085721_RRN3","RRN3","Not sig"
3513.83529797792,0.187389658439374,0.233501212537464,0.802521136412981,0.422251566931078,0.859812402137753,"ENSG00000085733_CTTN","CTTN","Not sig"
136.018740094816,0.192196371448455,0.598315011210823,0.321229398974134,0.748036554603987,0.958991331623457,"ENSG00000085741_WNT11","WNT11","Not sig"
736.910970983099,0.17156957476692,0.171523285665181,1.00026987065668,0.317179923889035,0.803870724240436,"ENSG00000085760_MTIF2","MTIF2","Not sig"
2117.60978304592,0.291923731265609,0.146069651270134,1.99852418847594,0.0456598602378698,0.460022705490888,"ENSG00000085788_DDHD2","DDHD2","Not sig"
24.8970211015925,-0.327699062863794,0.419832347521563,-0.780547437086093,0.435068716997514,0.864788620934442,"ENSG00000085831_TTC39A","TTC39A","Not sig"
5598.80470171066,0.102085110863683,0.0962902668733811,1.06018099418005,0.289062265867293,0.784706847870394,"ENSG00000085832_EPS15","EPS15","Not sig"
52.8486099130217,-0.171339126112007,0.410870021402854,-0.417015399485694,0.676667143903417,0.938764640332934,"ENSG00000085840_ORC1","ORC1","Not sig"
405.452095837343,0.284720742675638,0.191049212623875,1.49030052919494,0.13614523342139,0.643382294868399,"ENSG00000085871_MGST2","MGST2","Not sig"
321.738274761958,-0.572463577149485,0.20865838743247,-2.74354452842092,0.00607798043850891,0.201776654486893,"ENSG00000085872_CHERP","CHERP","Not sig"
752.818200689439,0.110061948393235,0.126507795531673,0.870001314390779,0.384299685907882,0.83891565903082,"ENSG00000085978_ATG16L1","ATG16L1","Not sig"
1220.98743427925,0.15089338659624,0.109075817237381,1.38338075677995,0.166548147790888,0.684297930844134,"ENSG00000085982_USP40","USP40","Not sig"
745.618109057312,-0.0223789731939799,0.129264348088698,-0.173125641562235,0.862552670217854,0.980533111854508,"ENSG00000085998_POMGNT1","POMGNT1","Not sig"
26.9221341330723,-0.111512309062762,0.515899405273754,-0.216151265000179,0.828869840400341,0.976156900517773,"ENSG00000085999_RAD54L","RAD54L","Not sig"
1400.32815396767,-0.144578393598406,0.348894087772401,-0.414390494609701,0.678588149116383,0.939373013041971,"ENSG00000086015_MAST2","MAST2","Not sig"
2652.39636244176,0.0315063503583709,0.232492023632861,0.135515833472739,0.892204046431683,0.986447165182005,"ENSG00000086061_DNAJA1","DNAJA1","Not sig"
2009.68850034184,-0.0227248418105082,0.254445032150174,-0.0893113990808672,0.928834435117421,0.990967346924589,"ENSG00000086062_B4GALT1","B4GALT1","Not sig"
1344.58680695712,-0.0568393753499099,0.232090724999824,-0.244901537318878,0.806532671324843,0.972285400412582,"ENSG00000086065_CHMP5","CHMP5","Not sig"
1885.79890124962,0.213854554153225,0.0691998685383593,3.09038960145827,0.00199894100258008,0.120560308547954,"ENSG00000086102_NFX1","NFX1","Not sig"
3.16727495162241,1.48305393435307,1.08967484359375,1.36100593959016,0.173511812436518,0.691211445993478,"ENSG00000086159_AQP6","AQP6","Not sig"
384.026163515503,0.132871526118643,0.165457443611501,0.803055596764987,0.421942600815566,0.859812402137753,"ENSG00000086189_DIMT1","DIMT1","Not sig"
931.950593191447,0.241260438572876,0.120778905820904,1.9975378724711,0.0457667845867129,0.460022705490888,"ENSG00000086200_IPO11","IPO11","Not sig"
7.62674634976191,-0.115327149609007,0.64838848351635,-0.177867362763082,0.858827142836941,0.980337068984469,"ENSG00000086205_FOLH1","FOLH1","Not sig"
1584.14241840972,0.0364358429543788,0.115791648193311,0.314667279746722,0.753014290085369,0.959170769902634,"ENSG00000086232_EIF2AK1","EIF2AK1","Not sig"
18.5210038383727,-0.281340384462123,0.5689127657664,-0.494522888905684,0.620936945527498,0.927381550886442,"ENSG00000086288_NME8","NME8","Not sig"
476.925845442167,0.206461293770296,0.309537877503342,0.666998479913227,0.504773104383857,0.893055653747501,"ENSG00000086289_EPDR1","EPDR1","Not sig"
1470.04704958828,-0.260989361242669,0.461737078319177,-0.565233708743355,0.571914811623627,0.915167770962302,"ENSG00000086300_SNX10","SNX10","Not sig"
832.289746784588,0.0602510864116075,0.103022369182328,0.584834991563585,0.558658673572197,0.910880514333396,"ENSG00000086475_SEPHS1","SEPHS1","Not sig"
339.562360224914,-0.295592727501693,0.200237789736428,-1.47620850135622,0.139887928025008,0.647672163187619,"ENSG00000086504_MRPL28","MRPL28","Not sig"
6.91075855330095,0.921555767841732,1.14844075759583,0.802440841416093,0.422297996108819,0.859812402137753,"ENSG00000086506_HBQ1","HBQ1","Not sig"
345.365456828455,0.255129237543204,0.215531055796455,1.18372378681309,0.2365224197506,0.745801567086553,"ENSG00000086544_ITPKC","ITPKC","Not sig"
2.9145869089686,1.1435234441786,1.21487390111616,0.94126924870803,0.346566897362173,0.818687779087097,"ENSG00000086548_CEACAM6","CEACAM6","Not sig"
40.4045794567567,1.93763127354933,0.920760740793374,2.10438085346663,0.0353452382167035,0.420623709701147,"ENSG00000086570_FAT2","FAT2","Up"
1013.4033379025,0.0535450345071309,0.0749394513651902,0.714510628670053,0.474911486219228,0.880583674500326,"ENSG00000086589_RBM22","RBM22","Not sig"
6091.08102570682,0.150262807963131,0.162098277754457,0.926985838743738,0.353933886930791,0.821795024870966,"ENSG00000086598_TMED2","TMED2","Not sig"
523.79288558313,0.0209513407227201,0.182919834978539,0.11453837537727,0.908811027400922,0.989019755109402,"ENSG00000086619_ERO1B","ERO1B","Not sig"
1636.83284767592,0.175109276934697,0.176347134370582,0.992980563929754,0.320719426326483,0.806225707013905,"ENSG00000086666_ZFAND6","ZFAND6","Not sig"
0.998254452676836,-0.166944118136515,1.36721664379693,-0.122105094970824,0.902815786872668,NA,"ENSG00000086696_HSD17B2","HSD17B2","Not sig"
570.290459740569,0.0155754414152967,0.139577965467254,0.111589543257462,0.911148863507132,0.989209133190425,"ENSG00000086712_TXLNG","TXLNG","Not sig"
26.3420911545951,-0.155520964103376,0.506802599895241,-0.306866942149711,0.758944652180881,0.959840695035692,"ENSG00000086717_PPEF1","PPEF1","Not sig"
666.169248195425,-0.106137023667377,0.380147778899885,-0.279199378658815,0.78009182044521,0.965245530076987,"ENSG00000086730_LAT2","LAT2","Not sig"
9888.2405934715,-0.0923640160729816,0.137519894123537,-0.671641122629205,0.501812192148796,0.891523183136422,"ENSG00000086758_HUWE1","HUWE1","Not sig"
543.881981276768,0.143318728203956,0.120874539406119,1.18568169035522,0.235748027924467,0.745104420292543,"ENSG00000086827_ZW10","ZW10","Not sig"
722.811002481904,0.307316318341613,0.136868353003259,2.24534241552753,0.0247461590728841,0.361387858062013,"ENSG00000086848_ALG9","ALG9","Not sig"
5.05974146619737,-0.362927202364835,0.870984441170514,-0.416686206101568,0.676907945108883,0.938764640332934,"ENSG00000086967_MYBPC2","MYBPC2","Not sig"
1068.52976227673,0.115008492517931,0.258191492195287,0.445438738279349,0.656002722491934,0.935742053011989,"ENSG00000086991_NOX4","NOX4","Not sig"
367.988972658828,0.0275661164984932,0.0965560474317201,0.285493423060702,0.775266142476674,0.964867486910951,"ENSG00000087008_ACOX3","ACOX3","Not sig"
2016.3958399212,-0.06990862671821,0.296185284830272,-0.236030047064191,0.813409354588621,0.972868992337278,"ENSG00000087053_MTMR2","MTMR2","Not sig"
1142.64997941539,-0.0584986026665134,0.173394752693831,-0.337372393095461,0.735836193114164,0.957050813583772,"ENSG00000087074_PPP1R15A","PPP1R15A","Not sig"
60.9090380983297,-0.360713473505135,0.286570366695002,-1.25872565843154,0.20812944032826,0.72507355411101,"ENSG00000087076_HSD17B14","HSD17B14","Not sig"
530.529003823501,-0.403728779821682,0.203062759453862,-1.98819705251475,0.0467899008467849,0.460456010651294,"ENSG00000087077_TRIP6","TRIP6","Not sig"
32.635882360018,-0.465988594806472,0.56170436804012,-0.829597598523906,0.406766335001909,0.852017680757098,"ENSG00000087085_ACHE","ACHE","Not sig"
85235.4492578528,-0.447983225965324,0.452606463443247,-0.98978530389789,0.322279069485492,0.807789295685425,"ENSG00000087086_FTL","FTL","Not sig"
903.231875670568,-0.287942340525159,0.110283730600692,-2.61092310676105,0.00902981943888637,0.237661303512735,"ENSG00000087087_SRRT","SRRT","Not sig"
333.971517585268,-0.442927139136712,0.25319631219608,-1.74934277397255,0.080231786361003,0.546103585675842,"ENSG00000087088_BAX","BAX","Not sig"
782.567066755739,0.0419621483121715,0.14633648429968,0.286751103205664,0.774302905213883,0.964729574626934,"ENSG00000087095_NLK","NLK","Not sig"
682.524887520031,-0.177897689340814,0.135992465513753,-1.30814371714456,0.190824567838129,0.711137053021102,"ENSG00000087111_PIGS","PIGS","Not sig"
5549.59123156256,-0.191273179350466,0.363373760945231,-0.526381373418141,0.598623254803985,0.924238734791081,"ENSG00000087116_ADAMTS2","ADAMTS2","Not sig"
0.782945101747271,0.137567162776659,1.19052457186359,0.115551720668242,0.908007827818084,NA,"ENSG00000087128_TMPRSS11E","TMPRSS11E","Not sig"
887.286541973502,-0.141537804488013,0.1183500356398,-1.19592532205724,0.231725702517247,0.74378180776687,"ENSG00000087152_ATXN7L3","ATXN7L3","Not sig"
764.371690606227,0.117622457620453,0.0985949176892604,1.19298702587451,0.232874454256557,0.744272652945107,"ENSG00000087157_PGS1","PGS1","Not sig"
1063.66600774718,-0.0917691716138158,0.141862638696735,-0.646887527659724,0.517704738518395,0.896554276084278,"ENSG00000087191_PSMC5","PSMC5","Not sig"
801.4431368716,0.18245834430039,0.127523783367773,1.43077894555706,0.152493579099076,0.665608385849574,"ENSG00000087206_UIMC1","UIMC1","Not sig"
15.0363536109751,-0.290681155579037,0.489987274259151,-0.593242255155584,0.553019037598567,0.909298626948599,"ENSG00000087237_CETP","CETP","Not sig"
19536.437749114,0.303059650692514,0.392719961055761,0.771694033269382,0.44029566550298,0.865753999099751,"ENSG00000087245_MMP2","MMP2","Not sig"
1.13355102600947,0.0533846857473107,0.93180539256266,0.0572916685966923,0.954312856950496,NA,"ENSG00000087250_MT3","MT3","Not sig"
1341.45631783431,-0.041027933918905,0.190757939208871,-0.215078513057228,0.829706105984058,0.976241913277194,"ENSG00000087253_LPCAT2","LPCAT2","Not sig"
135.432732127125,-1.01518567901742,0.568152137744264,-1.78682013421266,0.0739665640673619,0.535020702533098,"ENSG00000087258_GNAO1","GNAO1","Not sig"
800.321270564988,0.133506433840282,0.140780610693564,0.948329696700097,0.342961637301498,0.816979060739067,"ENSG00000087263_OGFOD1","OGFOD1","Not sig"
2627.88393259978,-0.267746192711987,0.163100989789431,-1.64159759580648,0.100673426249115,0.587293830796919,"ENSG00000087266_SH3BP2","SH3BP2","Not sig"
779.290217676961,0.0765834485754474,0.131305207580301,0.583247610561158,0.559726624666222,0.911179434878131,"ENSG00000087269_NOP14","NOP14","Not sig"
4991.76436781666,-0.00388246338630054,0.0993067323761703,-0.0390956714958046,0.968814111978572,0.99587691440329,"ENSG00000087274_ADD1","ADD1","Not sig"
144.495871053043,-0.129944502498147,0.136053674787803,-0.955097337141506,0.339528475471184,0.815199426918721,"ENSG00000087299_L2HGDH","L2HGDH","Not sig"
490.195397727813,0.230030628303074,0.173822586255872,1.32336443299987,0.185714213736351,0.706745355842976,"ENSG00000087301_TXNDC16","TXNDC16","Not sig"
1843.42027454964,0.232309344571195,0.133036578452705,1.74620654915431,0.0807750672211371,0.548041803559889,"ENSG00000087302_RTRAF","RTRAF","Not sig"
2661.77183070597,0.412554417867942,0.31702562618936,1.3013282958442,0.193146105766334,0.71320387165247,"ENSG00000087303_NID2","NID2","Not sig"
604.500790528311,-0.191948771407556,0.135140620401261,-1.42036325449462,0.155501954676744,0.670537500534287,"ENSG00000087338_GMCL1","GMCL1","Not sig"
2971.7433451706,-0.0439085088520171,0.0672875769141611,-0.652550007975934,0.514046423546003,0.895219022913808,"ENSG00000087365_SF3B2","SF3B2","Not sig"
1253.66989896563,0.0302878898529832,0.129230494601182,0.234371074307613,0.814696912685892,0.973193903626764,"ENSG00000087448_KLHL42","KLHL42","Not sig"
9499.78489138862,-0.169767965359343,0.0944393069384092,-1.79764094912366,0.0722339247410409,0.531702150963799,"ENSG00000087460_GNAS","GNAS","Not sig"
2150.81028819712,0.117518585638985,0.132928207079306,0.884075609090791,0.376655398893525,0.833693746094605,"ENSG00000087470_DNM1L","DNM1L","Not sig"
96.8831939973554,-0.572309511653899,0.421454979751973,-1.35793747647899,0.174483524391178,0.693036511947023,"ENSG00000087494_PTHLH","PTHLH","Not sig"
11.1091472505835,1.15264901893541,0.763464270092295,1.50976157508467,0.131104273038428,0.635192721517549,"ENSG00000087495_PHACTR3","PHACTR3","Not sig"
1904.13775280783,0.10342813165368,0.162473892158808,0.636583085931038,0.524396445402415,0.899297411002829,"ENSG00000087502_ERGIC2","ERGIC2","Not sig"
38.2358396725951,0.081513974642309,0.403141894614289,0.202196734527674,0.839762925878997,0.977227604762184,"ENSG00000087510_TFAP2C","TFAP2C","Not sig"
102.258905504543,-0.0618049613998755,0.308024857935177,-0.200649265173534,0.840972833319352,0.977227604762184,"ENSG00000087586_AURKA","AURKA","Not sig"
195.945761841391,-0.073351829483511,0.306855489445478,-0.239043562870802,0.811071803442452,0.972868992337278,"ENSG00000087589_CASS4","CASS4","Not sig"
131.644029119181,0.33733713661008,0.32627481768944,1.03390491181324,0.301180618549396,0.793455004454854,"ENSG00000087842_PIR","PIR","Not sig"
139.46587301186,0.182717272555293,0.161406857985442,1.13202917667707,0.257622168187692,0.76233894571179,"ENSG00000087884_AAMDC","AAMDC","Not sig"
640.52609866813,-0.411843570853157,0.395026503441166,-1.04257199774064,0.297146563962173,0.789712841622594,"ENSG00000087903_RFX2","RFX2","Not sig"
371.074526997734,0.09386555276267,0.113106242806621,0.829888345978858,0.406601914532571,0.852017680757098,"ENSG00000087995_METTL2A","METTL2A","Not sig"
1.61944179973736,-0.067184531316431,1.31128399728423,-0.0512356830828222,0.959137718184461,NA,"ENSG00000088002_SULT2B1","SULT2B1","Not sig"
415.930683248117,0.195554579980858,0.244656984290612,0.799301031801207,0.424115880745153,0.860726155715029,"ENSG00000088035_ALG6","ALG6","Not sig"
402.065529054388,-0.236138406995054,0.189672868453384,-1.24497725436725,0.213140111280621,0.729022419414196,"ENSG00000088038_CNOT3","CNOT3","Not sig"
5.06825072879669,-0.535722364071629,0.680019670344167,-0.787804217193442,0.43081123392522,0.862920470483776,"ENSG00000088053_GP6","GP6","Not sig"
1448.95733369788,0.0463675835224371,0.163936062966603,0.28283943559071,0.777299922846809,0.964867486910951,"ENSG00000088179_PTPN4","PTPN4","Not sig"
2232.05893035723,0.272393586826072,0.145366361932303,1.8738419480631,0.0609522127453822,0.501928221477191,"ENSG00000088205_DDX18","DDX18","Not sig"
863.369773861222,-0.562124614584348,0.151017795147542,-3.72224090568375,0.000197462488935657,0.0353169746051099,"ENSG00000088247_KHSRP","KHSRP","Not sig"
619.590990142114,-0.66784075570496,0.285695591967388,-2.3375955894384,0.0194082369662045,0.330934633366957,"ENSG00000088256_GNA11","GNA11","Not sig"
1351.39820607878,0.234916096903141,0.281528450689604,0.83443110750517,0.404038093925999,0.85049163563179,"ENSG00000088280_ASAP3","ASAP3","Not sig"
825.387696899655,-0.0454606037554607,0.215260405972887,-0.211188878651407,0.832739888601678,0.976241913277194,"ENSG00000088298_EDEM2","EDEM2","Not sig"
68.3288826836639,0.0442432454614996,0.236971769825372,0.186702599613882,0.851893817745217,0.978381309726964,"ENSG00000088305_DNMT3B","DNMT3B","Not sig"
104.210839468724,0.0144738725025252,0.299991257135942,0.0482476477505021,0.961518876964494,0.994733247181596,"ENSG00000088320_REM1","REM1","Not sig"
178.731819635671,-0.362839154634857,0.405902807511051,-0.893906491703629,0.37137192414868,0.830977095424225,"ENSG00000088325_TPX2","TPX2","Not sig"
398.404968520029,-0.282678473125817,0.465853960236355,-0.606796329438518,0.543986084371225,0.906965292804469,"ENSG00000088340_FER1L4","FER1L4","Not sig"
127.874104861008,0.146092614689444,0.1297969300421,1.12554753523106,0.260357085873596,0.764825224440288,"ENSG00000088356_PDRG1","PDRG1","Not sig"
954.946919978323,-0.361022208550524,0.287572884804793,-1.25541115879402,0.209329540577479,0.726213808374884,"ENSG00000088367_EPB41L1","EPB41L1","Not sig"
1.71330283050837,0.85310329497787,1.42764380199261,0.597560325472757,0.550133343631436,NA,"ENSG00000088386_SLC15A1","SLC15A1","Not sig"
3813.01893912729,0.435888681278666,0.356604156649832,1.2223320260024,0.221582092934357,0.735962905979303,"ENSG00000088387_DOCK9","DOCK9","Not sig"
2857.41172235526,0.126596620164268,0.106244981072234,1.19155388693794,0.233436215339946,0.744272652945107,"ENSG00000088448_ANKRD10","ANKRD10","Not sig"
318.247307066827,0.247160041241674,0.197976606597543,1.24843053676596,0.211873431894361,0.727427522771222,"ENSG00000088451_TGDS","TGDS","Not sig"
71.8954046957154,-0.18684054176734,0.282185597708394,-0.662119340195448,0.507894741990431,0.894265545954248,"ENSG00000088538_DOCK3","DOCK3","Not sig"
135.822330210464,-0.180970477758431,0.235111567581967,-0.769721709653182,0.441464989285744,0.865918225098569,"ENSG00000088543_C3orf18","C3orf18","Not sig"
467.527024039032,-0.0206569704857077,0.112111686465263,-0.184253498783181,0.853814591883848,0.979089913773845,"ENSG00000088682_COQ9","COQ9","Not sig"
11.4458593338857,0.642918587016836,0.767075649930611,0.838142348900001,0.401950760961848,0.848970104511671,"ENSG00000088726_TMEM40","TMEM40","Not sig"
101.595708890652,0.0270420158832893,0.224064355976852,0.120688610936775,0.903937680207794,0.988209921905668,"ENSG00000088727_KIF9","KIF9","Not sig"
1487.14587424644,-0.157491593600607,0.416144512638243,-0.378454091830151,0.705093291447427,0.949580190199804,"ENSG00000088756_ARHGAP28","ARHGAP28","Not sig"
644.45523032509,-0.029971143501425,0.218779858318894,-0.136992242941025,0.891036926541141,0.986372469361479,"ENSG00000088766_CRLS1","CRLS1","Not sig"
287.677963782065,-0.142740879088385,0.195609877203017,-0.729722246797584,0.465559979796617,0.87698093661941,"ENSG00000088808_PPP1R13B","PPP1R13B","Not sig"
2807.89397403575,-0.0714397303014475,0.110742467790816,-0.645097871905757,0.518863762864937,0.897468462891498,"ENSG00000088812_ATRN","ATRN","Not sig"
137.293947328635,0.423185302457566,0.312740494695894,1.35315160535596,0.176007202174492,0.694444371236593,"ENSG00000088826_SMOX","SMOX","Not sig"
2955.50343138471,-0.82681550481749,0.392577408235609,-2.10612095212894,0.0351938472776368,0.419636786679863,"ENSG00000088827_SIGLEC1","SIGLEC1","Not sig"
2202.3057197395,0.00768303784690723,0.170230054598564,0.0451332631304464,0.964001088283442,0.995316193903139,"ENSG00000088832_FKBP1A","FKBP1A","Not sig"
1141.59260484479,0.051227224057403,0.0909769618619384,0.563079080780282,0.573381035591076,0.915627907244532,"ENSG00000088833_NSFL1C","NSFL1C","Not sig"
15.2774775099992,-0.709335198666415,0.364713055316259,-1.94491309901511,0.0517854382214277,0.476918295301144,"ENSG00000088836_SLC4A11","SLC4A11","Not sig"
1580.25355111253,0.0488943431778011,0.113095025545775,0.432329741664996,0.665501773856187,0.937466941809431,"ENSG00000088854_C20orf194","C20orf194","Not sig"
448.208098232367,0.242448665671248,0.169224005310709,1.43270846961749,0.151941168041435,0.66531736317846,"ENSG00000088876_ZNF343","ZNF343","Not sig"
31.1255289114707,-0.366510788264805,0.429037421472217,-0.85426298481644,0.392959291580875,0.844998292596028,"ENSG00000088881_EBF4","EBF4","Not sig"
420.424600592582,0.978044872447812,0.716125502150373,1.36574506774434,0.17201899347339,0.690734634811418,"ENSG00000088882_CPXM1","CPXM1","Not sig"
3115.53775537266,-0.32125809059727,0.236469519905456,-1.35856025218689,0.174285977672464,0.692757918369163,"ENSG00000088888_MAVS","MAVS","Not sig"
115.894972726076,-0.379606063234737,0.423261159823114,-0.89686014042342,0.369793551741314,0.829785540170774,"ENSG00000088899_LZTS3","LZTS3","Not sig"
3.36208107659496,-0.353018445450196,0.91174190960719,-0.387191201512595,0.698614663325235,0.947174611856409,"ENSG00000088926_F11","F11","Not sig"
2837.65484524076,0.292571265814886,0.156886215537567,1.86486279124267,0.0622006391336765,0.504997507843661,"ENSG00000088930_XRN2","XRN2","Not sig"
628.177970606641,0.327909956074997,0.207687490744716,1.57886233253237,0.114367637491206,0.613634166997098,"ENSG00000088970_KIZ","KIZ","Not sig"
2136.06698310427,-0.255131466613226,0.234424956407199,-1.08832894979858,0.276449914687172,0.776542004625959,"ENSG00000088986_DYNLL1","DYNLL1","Not sig"
99.5887057134036,0.563928173031232,0.466456679511327,1.20896151304344,0.226677631821683,0.740652283862402,"ENSG00000088992_TESC","TESC","Not sig"
2293.24136838193,0.204699494152092,0.153053262105443,1.33743960328705,0.181079184482061,0.700714127198674,"ENSG00000089006_SNX5","SNX5","Not sig"
12661.3770870768,-0.0269931909759031,0.203562035074645,-0.132604249932974,0.894506371146405,0.98681242648594,"ENSG00000089009_RPL6","RPL6","Not sig"
64.8500692007786,-0.148600921989226,0.743640636576906,-0.199828942475843,0.841614364999745,0.977227604762184,"ENSG00000089012_SIRPG","SIRPG","Not sig"
1422.75494996025,0.0895260113535242,0.071703113987327,1.24856517904295,0.211824154932901,0.727427522771222,"ENSG00000089022_MAPKAPK5","MAPKAPK5","Not sig"
1288.47785406552,-0.157081388979904,0.315649224655937,-0.497645413674391,0.618733988648608,0.927150479245914,"ENSG00000089041_P2RX7","P2RX7","Not sig"
681.375220255354,0.256253516665409,0.172231046298113,1.48784741295632,0.136791138616598,0.643744536509533,"ENSG00000089048_ESF1","ESF1","Not sig"
618.318201085792,0.0821210492150139,0.140249839875434,0.58553399624521,0.558188714491847,0.910880514333396,"ENSG00000089050_RBBP9","RBBP9","Not sig"
5152.1083217903,0.192162890001183,0.111722982305216,1.71999427545009,0.0854334821618757,0.560128666218854,"ENSG00000089053_ANAPC5","ANAPC5","Not sig"
1799.44567277898,0.0549951008500738,0.137811893633348,0.399059176970528,0.689849601141009,0.943928203448834,"ENSG00000089057_SLC23A2","SLC23A2","Not sig"
1142.2893721799,-0.142147428127168,0.155785662246008,-0.912455139181527,0.361529174703341,0.826776318424039,"ENSG00000089060_SLC8B1","SLC8B1","Not sig"
1960.3555695271,0.00873250334632295,0.148710053460568,0.0587216744471042,0.953173795412693,0.993438107787412,"ENSG00000089063_TMEM230","TMEM230","Not sig"
81.2760397005177,0.357850113728258,0.180920715084515,1.97793886433123,0.0479356039074256,0.464940804221928,"ENSG00000089091_DZANK1","DZANK1","Not sig"
997.43210996881,-0.454705969074211,0.218446621331036,-2.0815426958934,0.0373842603173228,0.428526656207226,"ENSG00000089094_KDM2B","KDM2B","Not sig"
27.758718804733,0.301734735624524,0.415150262537125,0.726808490449988,0.467343281164484,0.878265315828325,"ENSG00000089101_CFAP61","CFAP61","Not sig"
483.386105901906,0.125933794650519,0.137309082660777,0.9171556040589,0.359061107150628,0.825409696897307,"ENSG00000089123_TASP1","TASP1","Not sig"
1664.95428425289,-0.978359302724102,0.507575331542147,-1.92751546800273,0.0539154222623249,0.482382148297946,"ENSG00000089127_OAS1","OAS1","Not sig"
2916.89816192663,-0.188512007192543,0.11829970251253,-1.59351209841442,0.111045356419113,0.608186480129789,"ENSG00000089154_GCN1","GCN1","Not sig"
19423.7486565711,-0.198361701023312,0.255447645781875,-0.776525852944017,0.437438562154272,0.865204380859614,"ENSG00000089157_RPLP0","RPLP0","Not sig"
1319.323232188,-0.100735641859305,0.218140557573027,-0.461792355259668,0.644230233598117,0.933301687213905,"ENSG00000089159_PXN","PXN","Not sig"
17.7291809872027,0.110247289885667,0.391673728331614,0.281477367285471,0.778344284929275,0.964867486910951,"ENSG00000089163_SIRT4","SIRT4","Not sig"
4.13161508800017,0.0438895671763575,0.604066410635405,0.0726568575964867,0.942079180415588,0.992403407301366,"ENSG00000089169_RPH3A","RPH3A","Not sig"
958.014314230307,0.0884602090841222,0.125088192240159,0.707182728440793,0.479452930352849,0.882425627982347,"ENSG00000089177_KIF16B","KIF16B","Not sig"
337.081934866378,0.0570700067767976,0.22902472146947,0.249187102643875,0.803216055426705,0.971940386190475,"ENSG00000089195_TRMT6","TRMT6","Not sig"
21.4782134405682,-1.05601764266227,0.880773281635543,-1.19896648170493,0.230540979061916,0.743370696890735,"ENSG00000089199_CHGB","CHGB","Not sig"
2347.40046467382,0.0596879273286723,0.134949383053841,0.442298630626999,0.658273121740506,0.935935400782425,"ENSG00000089220_PEBP1","PEBP1","Not sig"
386.591395035618,-0.310999843494381,0.31517071254543,-0.986766317792145,0.323757210382955,0.808450868794147,"ENSG00000089225_TBX5","TBX5","Not sig"
696.475324389897,0.175284422981428,0.10578015103925,1.65706345906416,0.09750664585762,0.581183576870143,"ENSG00000089234_BRAP","BRAP","Not sig"
1374.35609537442,0.023486049813444,0.23254789548112,0.100994462946455,0.919554855631711,0.990630992076241,"ENSG00000089248_ERP29","ERP29","Not sig"
6.17703523277177,-0.557078520008217,0.501018748696072,-1.11189156385473,0.266184776342832,0.769791116174914,"ENSG00000089250_NOS1","NOS1","Not sig"
3613.25830056213,-0.00276454974139937,0.146664792496787,-0.0188494436485834,0.984961210489155,0.997657128024199,"ENSG00000089280_FUS","FUS","Not sig"
900.212536530981,0.264864261485112,0.1241969141843,2.13261547780544,0.032956282579103,0.406945631726516,"ENSG00000089289_IGBP1","IGBP1","Not sig"
1515.5586401136,-0.474304340281348,0.19310862532218,-2.45615305629163,0.0140433331240102,0.290323214256406,"ENSG00000089327_FXYD5","FXYD5","Not sig"
1280.1253496088,0.170884047601604,0.162157167151819,1.0538174204882,0.291966516222767,0.785521199126167,"ENSG00000089335_ZNF302","ZNF302","Not sig"
543.310047344674,-0.194812531465688,0.114478563305817,-1.70173808825035,0.0888044770132496,0.566190966488882,"ENSG00000089351_GRAMD1A","GRAMD1A","Not sig"
4.09606502382579,0.108372861002114,0.658100178093657,0.164675325443675,0.869199539248894,0.98164803904421,"ENSG00000089356_FXYD3","FXYD3","Not sig"
277.694855145122,0.567715200651914,0.43677433706551,1.29979065268838,0.193672730043251,0.713209261096309,"ENSG00000089472_HEPH","HEPH","Not sig"
334.240041686815,-0.310554234288447,0.164747792172104,-1.88502820094867,0.0594260304979288,0.497157062617588,"ENSG00000089486_CDIP1","CDIP1","Not sig"
30.8806736193367,-0.193914902420483,0.246031184354616,-0.788172047901799,0.430596076752408,0.862804085432764,"ENSG00000089505_CMTM1","CMTM1","Not sig"
10.8241401858019,-0.99877343081233,0.464726069068403,-2.14916592222702,0.0316212495870773,0.401414548656565,"ENSG00000089558_KCNH4","KCNH4","Not sig"
4145.79426745092,-0.00303669173604544,0.122432699432359,-0.0248029468444673,0.98021214054077,0.996728476269714,"ENSG00000089597_GANAB","GANAB","Not sig"
562.925560321304,-0.451670477518342,0.192946096024229,-2.34091534799245,0.0192365281760266,0.330294139993115,"ENSG00000089639_GMIP","GMIP","Not sig"
646.206331226953,0.0574365005034786,0.120455769940543,0.476826477733937,0.633485689618691,0.931315229176018,"ENSG00000089682_RBM41","RBM41","Not sig"
77.618804964593,-0.495437202227843,0.400062589119935,-1.23839922977481,0.215568066100974,0.730757928984086,"ENSG00000089685_BIRC5","BIRC5","Not sig"
97.1197466984307,-0.856732200466843,0.355914155096313,-2.4071315742837,0.0160783760116181,0.307493881914401,"ENSG00000089692_LAG3","LAG3","Not sig"
829.42370462924,-0.183249678721388,0.149587560556646,-1.22503287064432,0.220562835877983,0.734869852220698,"ENSG00000089693_MLF2","MLF2","Not sig"
25.612642027991,-0.288347738858939,0.441824964764565,-0.652628895727047,0.513995552286338,0.895219022913808,"ENSG00000089723_OTUB2","OTUB2","Not sig"
3873.08044385881,0.230009537858283,0.141280916679369,1.62802976696619,0.103518574154725,0.593342604007752,"ENSG00000089737_DDX24","DDX24","Not sig"
1172.73466971522,0.065018879195751,0.179435669302158,0.362352030945773,0.717088981002116,0.952800990148351,"ENSG00000089775_ZBTB25","ZBTB25","Not sig"
1157.24519004363,0.191263046604728,0.121111420239997,1.57923213373038,0.114282821921397,0.613578639631188,"ENSG00000089818_NECAP1","NECAP1","Not sig"
941.466377246375,-0.766056486853161,0.259408607970837,-2.95308815249215,0.00314612106682428,0.147831665853716,"ENSG00000089820_ARHGAP4","ARHGAP4","Not sig"
11.0030866323725,-0.248059265441916,0.504885468579327,-0.49131789461067,0.623201625320926,0.928129583986657,"ENSG00000089847_ANKRD24","ANKRD24","Not sig"
621.957926950104,0.311534875750556,0.144930565314855,2.1495457157278,0.0315911662589089,0.401414548656565,"ENSG00000089876_DHX32","DHX32","Not sig"
1012.91593709658,-0.0781443215159749,0.111493437063894,-0.700887187388369,0.483373421022752,0.884430586618578,"ENSG00000089902_RCOR1","RCOR1","Not sig"
3911.38080537632,0.0689190922063059,0.0865940436057895,0.795887215061269,0.426097592951598,0.86109526670831,"ENSG00000089916_GPATCH2L","GPATCH2L","Not sig"
3224.59069921353,-0.361346953753085,0.643164382944105,-0.561826748084228,0.574234066011939,0.916318287319894,"ENSG00000090006_LTBP4","LTBP4","Not sig"
712.30104883821,0.237109081543107,0.26816576989177,0.884188469090605,0.376594481909062,0.833693746094605,"ENSG00000090013_BLVRB","BLVRB","Not sig"
384.416004044187,-0.589065434536463,0.294527746621888,-2.00003375333156,0.0454966192693905,0.460022705490888,"ENSG00000090020_SLC9A1","SLC9A1","Not sig"
2123.35173709473,0.118233552662909,0.137643236145158,0.858985562779277,0.390348481221096,0.843620879236217,"ENSG00000090054_SPTLC1","SPTLC1","Not sig"
5674.70013183388,0.126516862305913,0.080425775849693,1.57308849021686,0.115698329655475,0.61529739181893,"ENSG00000090060_PAPOLA","PAPOLA","Not sig"
686.072768810698,-0.192732812551562,0.128457425381246,-1.50036334590667,0.133520308807092,0.640340315186672,"ENSG00000090061_CCNK","CCNK","Not sig"
288.015768559647,-0.0912846685302519,0.302577831768259,-0.301689875946252,0.762888486725616,0.961228170858666,"ENSG00000090097_PCBP4","PCBP4","Not sig"
1382.26883127677,-0.332480021908936,0.632075113960267,-0.526013466699839,0.598878850326295,0.924238734791081,"ENSG00000090104_RGS1","RGS1","Not sig"
644.963533707227,-0.253921924718825,0.24033015831662,-1.05655456018257,0.290714927886582,0.785355992165307,"ENSG00000090238_YPEL3","YPEL3","Not sig"
355.114215525595,-0.0281482763534204,0.231751784099953,-0.121458725604806,0.903327704807045,0.988097636020369,"ENSG00000090263_MRPS33","MRPS33","Not sig"
901.154401231111,-0.192681335756923,0.29770198440373,-0.647228926413932,0.517483792672292,0.896554276084278,"ENSG00000090266_NDUFB2","NDUFB2","Not sig"
666.732640600443,-0.122128321644342,0.107624981926788,-1.13475811524335,0.25647668002703,0.761300537088943,"ENSG00000090273_NUDC","NUDC","Not sig"
825.710132253297,-0.247277325591353,0.102148811135782,-2.42075578601358,0.0154882785585159,0.304050135327214,"ENSG00000090316_MAEA","MAEA","Not sig"
2003.13955510021,-0.138310999372208,0.313377999232033,-0.441355167596812,0.658955893270078,0.936118855532879,"ENSG00000090339_ICAM1","ICAM1","Not sig"
767.638231055168,-0.415990665270905,0.144235138059,-2.88411458448316,0.0039251590291042,0.165004136519483,"ENSG00000090372_STRN4","STRN4","Not sig"
3167.70095431403,0.273134425071459,0.176080263785413,1.55119272994914,0.120855503874635,0.62227189803456,"ENSG00000090376_IRAK3","IRAK3","Not sig"
24165.858155917,0.465505240725019,0.589228357348416,0.790025182799818,0.429513061528116,0.862443632446265,"ENSG00000090382_LYZ","LYZ","Not sig"
424.79257010496,-0.0598703578561474,0.158205550307445,-0.37843399134733,0.705108220998417,0.949580190199804,"ENSG00000090432_MUL1","MUL1","Not sig"
144.859552380998,-0.00584288576255738,0.223889195374837,-0.0260972207826964,0.979179793803166,0.996443364600479,"ENSG00000090447_TFAP4","TFAP4","Not sig"
457.051617512974,0.0122158041469803,0.078346405035251,0.155920417043819,0.876095751660604,0.98354048073444,"ENSG00000090470_PDCD7","PDCD7","Not sig"
1622.662440105,-0.0260872418230967,0.188800175701893,-0.138173821746264,0.890103043843823,0.986359539217542,"ENSG00000090487_SPG21","SPG21","Not sig"
1407.40434818708,0.0713416829726426,0.224842955346807,0.317295611341713,0.751019307100032,0.958991331623457,"ENSG00000090520_DNAJB11","DNAJB11","Not sig"
152.605220897466,-0.812599430691586,0.45435969001989,-1.78844965462498,0.0737034913048796,0.535020702533098,"ENSG00000090530_P3H2","P3H2","Not sig"
19.2974327113011,-0.0126231553281776,0.528232206024718,-0.0238969816383875,0.980934781900329,0.996830722352563,"ENSG00000090534_THPO","THPO","Not sig"
323.791690343616,-0.318947543399592,0.373978798418346,-0.852849265114773,0.393742899813002,0.845278028363162,"ENSG00000090539_CHRD","CHRD","Not sig"
140.9629883443,-0.666986819360239,0.240019939363196,-2.77888087602156,0.00545465245278556,0.190502769776576,"ENSG00000090554_FLT3LG","FLT3LG","Not sig"
518.346170081962,-0.324446513981263,0.240151234716118,-1.35100914373724,0.176692503664057,0.694749732548132,"ENSG00000090565_RAB11FIP3","RAB11FIP3","Not sig"
907.763605958061,-0.33157056422738,0.216350812050688,-1.53255983226769,0.12538434484317,0.627960750952447,"ENSG00000090581_GNPTG","GNPTG","Not sig"
1154.49043992426,0.171981517066121,0.116997139549112,1.46996343439601,0.141571657535957,0.650089024962763,"ENSG00000090612_ZNF268","ZNF268","Not sig"
4045.99141127386,-0.298167562906269,0.146015664813139,-2.04202448612513,0.0411491025035565,0.445284240879195,"ENSG00000090615_GOLGA3","GOLGA3","Not sig"
2520.45153596185,-0.0980170149890924,0.158948490489901,-0.616658986109213,0.537459678958556,0.904551674214697,"ENSG00000090621_PABPC4","PABPC4","Not sig"
513.459073426927,0.0124128883013652,0.432305504451957,0.0287132321322193,0.977093303004103,0.996266185702962,"ENSG00000090659_CD209","CD209","Not sig"
261.833622541489,-0.000521451325850901,0.214685508369894,-0.00242890789327271,0.998062013797901,0.999615153118948,"ENSG00000090661_CERS4","CERS4","Not sig"
332.485366511273,-0.509300800078934,0.220440461664117,-2.31037803239113,0.020867234201903,0.34218143475852,"ENSG00000090674_MCOLN1","MCOLN1","Not sig"
2490.62773613322,0.201953414297631,0.147914979669126,1.36533442893604,0.172147962628422,0.690734634811418,"ENSG00000090686_USP48","USP48","Not sig"
482.801232687191,-0.583133854573781,0.23260537118161,-2.50696641961243,0.0121772279811277,0.272134447096996,"ENSG00000090776_EFNB1","EFNB1","Not sig"
2226.40210964698,-0.113857388337396,0.226806391929446,-0.502002555434218,0.615665723422698,0.926173250270179,"ENSG00000090857_PDPR","PDPR","Not sig"
1674.15477926939,0.131798822134384,0.161846425945814,0.8143449653841,0.415447356987441,0.856612416735972,"ENSG00000090861_AARS1","AARS1","Not sig"
7725.13162238842,-0.0537542660115903,0.118682616952311,-0.452924509013732,0.650603101841578,0.934303276948208,"ENSG00000090863_GLG1","GLG1","Not sig"
156.240914984075,-0.203433370372281,0.385226241157334,-0.528088039280778,0.597438231996516,0.923838175536491,"ENSG00000090889_KIF4A","KIF4A","Not sig"
3765.87018447116,0.195598647593772,0.146087817275847,1.33891142493037,0.180599509865836,0.700271044396318,"ENSG00000090905_TNRC6A","TNRC6A","Not sig"
762.297590484357,-0.22545076362324,0.183187301713607,-1.23071174428731,0.218430694026441,0.733344607350595,"ENSG00000090924_PLEKHG2","PLEKHG2","Not sig"
0.542467041034315,0.65024107201658,1.19488800171508,0.54418579070445,0.5863136288309,NA,"ENSG00000090932_DLL3","DLL3","Not sig"
55.8001041682532,-0.526274807635858,0.230857719582497,-2.27965003114307,0.0226284531222597,0.350855020639974,"ENSG00000090971_NAT14","NAT14","Not sig"
307.131327265833,-0.204763184169965,0.413262674339458,-0.495479502225189,0.620261687566904,0.927381550886442,"ENSG00000090975_PITPNM2","PITPNM2","Not sig"
1722.6775115603,0.136586177820243,0.147535143854749,0.925787403947057,0.354556474443457,0.822208634354697,"ENSG00000090989_EXOC1","EXOC1","Not sig"
1644.37533484992,-0.00527784444002037,0.127057450920817,-0.0415390392438263,0.966866170882308,0.99587691440329,"ENSG00000091009_RBM27","RBM27","Not sig"
2.7157697702399,1.02410635449091,0.687182407361416,1.49029769027875,0.136145979544463,NA,"ENSG00000091010_POU4F3","POU4F3","Not sig"
5519.57108196193,0.0207240341689783,0.116059075354299,0.178564529363284,0.858279648251022,0.980337068984469,"ENSG00000091039_OSBPL8","OSBPL8","Not sig"
277.143398271688,-0.393704354266882,0.213604744870644,-1.84314423588906,0.0653079541521699,0.514970546280518,"ENSG00000091073_DTX2","DTX2","Not sig"
310.843040003445,0.0549031165508464,0.391306392198547,0.140307231482661,0.888417250948318,0.986248642868647,"ENSG00000091106_NLRC4","NLRC4","Not sig"
448.447496957837,0.262998089562103,0.114977161282901,2.28739418009284,0.02217282569134,0.349427218911964,"ENSG00000091127_PUS7","PUS7","Not sig"
6.23937818920553,1.3631112529084,0.674484784428336,2.02096664651036,0.0432832178888232,0.451594646154783,"ENSG00000091128_LAMB4","LAMB4","Up"
74.6603417670494,0.448536662924526,0.473838583205593,0.94660223717981,0.343841503525914,0.817329763508804,"ENSG00000091129_NRCAM","NRCAM","Not sig"
6420.39263613972,0.354559434654039,0.320849883087116,1.10506331260769,0.269132156156737,0.772102376302002,"ENSG00000091136_LAMB1","LAMB1","Not sig"
31.9971658551093,-0.0530937213351122,0.366242526755587,-0.144968750094236,0.884735544919566,0.985464321218363,"ENSG00000091137_SLC26A4","SLC26A4","Not sig"
1461.17114654305,0.275141479140294,0.156270430235494,1.7606752520337,0.0782933837688891,0.542220949438056,"ENSG00000091140_DLD","DLD","Not sig"
2121.02888413296,0.124565481464562,0.12310962119704,1.01182572290749,0.311621388650977,0.800416963385257,"ENSG00000091157_WDR7","WDR7","Not sig"
1073.63595301925,0.100834343723977,0.109859095867381,0.917851570940486,0.358696578809122,0.825404407797963,"ENSG00000091164_TXNL1","TXNL1","Not sig"
108.425020106617,0.950420817450708,0.533681430001977,1.78087668789073,0.0749325977630708,0.535867099077063,"ENSG00000091181_IL5RA","IL5RA","Not sig"
149.404973173497,-0.833694087568587,0.551654651179606,-1.5112608690707,0.130721999549634,0.634714469120701,"ENSG00000091262_ABCC6","ABCC6","Not sig"
3936.49228120675,0.0895674065564678,0.245696647216586,0.364544683743741,0.715451313043675,0.952800990148351,"ENSG00000091317_CMTM6","CMTM6","Not sig"
4976.06539571265,0.217924601431173,0.250616322275477,0.86955470199435,0.38454380174378,0.839020754475098,"ENSG00000091409_ITGA6","ITGA6","Not sig"
434.738707094986,0.208917386247568,0.176006830418177,1.18698453776594,0.23523371956251,0.744714897920854,"ENSG00000091428_RAPGEF4","RAPGEF4","Not sig"
3345.0315210949,0.159204785981283,0.189528546359979,0.840004258139034,0.400905999039321,0.848396717067232,"ENSG00000091436_MAP3K20","MAP3K20","Not sig"
672.708485386379,0.306890589024617,0.159698685100983,1.92168513366632,0.054645388982002,0.484752705427254,"ENSG00000091483_FH","FH","Not sig"
3562.57152896547,0.143789775672641,0.53773099472374,0.267400944121723,0.789160472594218,0.967813483353754,"ENSG00000091490_SEL1L3","SEL1L3","Not sig"
105.579494655126,0.571514660657079,0.460569796588186,1.24088610432284,0.214647826737293,0.729970585525402,"ENSG00000091513_TF","TF","Not sig"
5429.05721017916,0.0617255570908365,0.177440085480577,0.347867038745274,0.727940040333093,0.954998805950302,"ENSG00000091527_CDV3","CDV3","Not sig"
48.9209720730764,-0.4282625023044,0.363292477089683,-1.17883669305566,0.238463210206151,0.748175816303099,"ENSG00000091536_MYO15A","MYO15A","Not sig"
1814.83365939993,-0.229404315985719,0.153624865939921,-1.4932759392964,0.135364971087074,0.642311874755434,"ENSG00000091542_ALKBH5","ALKBH5","Not sig"
2619.8121625209,0.0158301735630313,0.184502407641178,0.0857992790740051,0.931625979582397,0.990967346924589,"ENSG00000091592_NLRP1","NLRP1","Not sig"
122.927928656834,-0.647341922260565,0.439193085702877,-1.47393468461501,0.140499177927196,0.648307863366456,"ENSG00000091622_PITPNM3","PITPNM3","Not sig"
583.732861122845,-0.102366344329464,0.18331661902637,-0.558412788066631,0.576562542415844,0.918014110614584,"ENSG00000091640_SPAG7","SPAG7","Not sig"
56.5855290656038,-0.221985911592853,0.37822176164874,-0.586919987430588,0.557257445305923,0.910594438914991,"ENSG00000091651_ORC6","ORC6","Not sig"
1693.23858569111,0.293645207299816,0.38517597934854,0.76236635471523,0.445841381096017,0.867590601343467,"ENSG00000091656_ZFHX4","ZFHX4","Not sig"
0.781755624236347,2.1918152776434,2.99662996478107,0.731426737169243,0.464518538922114,NA,"ENSG00000091664_SLC17A6","SLC17A6","Not sig"
1.25308103734554,0.912507235893734,1.0372642211838,0.879724970029641,0.379008319003197,NA,"ENSG00000091704_CPA1","CPA1","Not sig"
231.242975949672,-0.108184429310289,0.134083023825421,-0.806846580750952,0.419754878593775,0.858696096735371,"ENSG00000091732_ZC3HC1","ZC3HC1","Not sig"
524.734271726374,0.110660725033419,0.233033308286876,0.47487084935167,0.634879030135881,0.93187533383283,"ENSG00000091831_ESR1","ESR1","Not sig"
111.844486109665,-0.357412403841826,0.369455567541972,-0.96740294433707,0.333342638747969,0.812998030978761,"ENSG00000091844_RGS17","RGS17","Not sig"
445.368477451729,0.619606698400524,0.364267394382425,1.70096667436019,0.0889492452047258,0.566212077412296,"ENSG00000091879_ANGPT2","ANGPT2","Not sig"
283.048688921112,-0.0312392002803525,0.187874509018563,-0.166276949669983,0.867939005018943,0.980690671189116,"ENSG00000091947_TMEM101","TMEM101","Not sig"
343.68490245556,0.101369106825382,0.383630897983254,0.264236033537127,0.791598046707478,0.96844808068284,"ENSG00000091972_CD200","CD200","Not sig"
26369.5088686134,0.00408678663176061,0.287810912434713,0.0141995541350005,0.988670775700233,0.998593861101722,"ENSG00000091986_CCDC80","CCDC80","Not sig"
49.9107165651442,0.848785378570711,0.701451798844646,1.21004091794866,0.226263192228718,0.740349268067109,"ENSG00000092009_CMA1","CMA1","Not sig"
2466.32053804429,-0.0547380608981438,0.289489810911655,-0.189084585484248,0.85002652256272,0.978381309726964,"ENSG00000092010_PSME1","PSME1","Not sig"
761.568879058557,0.179193526971486,0.203376088825108,0.881094370565765,0.37826674393541,0.835057916164757,"ENSG00000092020_PPP2R3C","PPP2R3C","Not sig"
575.788122062752,0.0324287645100633,0.179509602075677,0.180651977025676,0.856640755249475,0.979891094444904,"ENSG00000092036_HAUS4","HAUS4","Not sig"
50.148367951904,-0.0109306471166578,0.350946456900881,-0.0311461959558833,0.975152948478155,0.99587691440329,"ENSG00000092051_JPH4","JPH4","Not sig"
1.58286293335157,1.73422357040421,1.35208102038879,1.28263287795101,0.199620725878383,NA,"ENSG00000092054_MYH7","MYH7","Not sig"
5.19312164926382,0.449966640292993,0.621379837383014,0.724141037771774,0.468979152606062,0.878566127179498,"ENSG00000092067_CEBPE","CEBPE","Not sig"
593.974204859616,-0.306820906913482,0.287621104830768,-1.06675380130401,0.286083025269063,0.783151487053287,"ENSG00000092068_SLC7A8","SLC7A8","Not sig"
847.826689759102,0.00043068373299449,0.133625616650402,0.00322306264165851,0.997428372532122,0.999574974323606,"ENSG00000092094_OSGEP","OSGEP","Not sig"
208.677397767838,-0.387681066302008,0.296698190156132,-1.30665126773439,0.191331176360558,0.711888364523678,"ENSG00000092096_SLC22A17","SLC22A17","Not sig"
731.461816273512,-0.46219798731372,0.124607243330882,-3.70923852385048,0.000207883518961668,0.0359745350702139,"ENSG00000092098_RNF31","RNF31","Not sig"
2197.55876096509,0.208201401935387,0.18357058095849,1.13417629801186,0.256720604122586,0.761300537088943,"ENSG00000092108_SCFD1","SCFD1","Not sig"
889.476162409759,0.0835333962856351,0.167099101377598,0.499903324416284,0.617143151339067,0.926599101912953,"ENSG00000092140_G2E3","G2E3","Not sig"
8084.3827543712,0.21267076881522,0.0786070816132948,2.7054912159371,0.00682034520411486,0.212407870373324,"ENSG00000092148_HECTD1","HECTD1","Not sig"
7814.2357115219,0.214322452726776,0.178705539078497,1.19930503459456,0.230409358178692,0.743133033899757,"ENSG00000092199_HNRNPC","HNRNPC","Not sig"
36.7191955312232,0.208065787551738,0.348901589677948,0.596345197921832,0.550944642608352,0.908751643374426,"ENSG00000092200_RPGRIP1","RPGRIP1","Not sig"
2852.04892542917,0.238566657378516,0.105488839034511,2.26153458092821,0.0237261738178774,0.356173411963642,"ENSG00000092201_SUPT16H","SUPT16H","Not sig"
1649.16492450781,0.113274025974149,0.0843258751486843,1.34328906488576,0.179178391550404,0.699054089170347,"ENSG00000092203_TOX4","TOX4","Not sig"
155.282668552804,0.413174938311917,0.203127674030601,2.03406522663018,0.041945019416348,0.447086696133905,"ENSG00000092208_GEMIN2","GEMIN2","Not sig"
17.5450795295007,-0.285161760436342,0.265269359878475,-1.07498943928911,0.282379456520039,0.780068100351891,"ENSG00000092295_TGM1","TGM1","Not sig"
1343.46674821763,0.11415796880856,0.0997697489531823,1.14421425338185,0.252534793407246,0.758729046553974,"ENSG00000092330_TINF2","TINF2","Not sig"
42.8341229913799,0.457291254555691,0.829975960660026,0.550969276498125,0.581654736018655,0.920002214735134,"ENSG00000092345_DAZL","DAZL","Not sig"
0.141919876542739,0.946233071222753,3.03762966589348,0.311503762900087,0.755417682713712,NA,"ENSG00000092377_TBL1Y","TBL1Y","Not sig"
345.134492815085,0.514275191474849,0.435278218914225,1.18148616017975,0.237409648209994,0.747033976194602,"ENSG00000092421_SEMA6A","SEMA6A","Not sig"
4711.42407826136,0.21324608170693,0.0877782741825795,2.42937200227218,0.0151250044684934,0.300571315595839,"ENSG00000092439_TRPM7","TRPM7","Not sig"
137.53915351241,-0.246937474485828,0.459646973496497,-0.537232895514127,0.591106751302836,0.922156089050029,"ENSG00000092445_TYRO3","TYRO3","Not sig"
296.309101103062,0.0754342932851718,0.212794945300765,0.354492881297311,0.72296953802513,0.954423675151721,"ENSG00000092470_WDR76","WDR76","Not sig"
680.372347806627,-0.0677599035206006,0.18616478118071,-0.363978100964361,0.715874362313252,0.952800990148351,"ENSG00000092529_CAPN3","CAPN3","Not sig"
1973.15971141759,0.236242309026037,0.179076858243075,1.31922299365654,0.18709457332512,0.707533245417137,"ENSG00000092531_SNAP23","SNAP23","Not sig"
1214.24526611814,0.00707076094968297,0.304143664103762,0.0232480955028894,0.981452374296626,0.996830722352563,"ENSG00000092607_TBX15","TBX15","Not sig"
151.207621170946,0.366490233161767,0.418942570796973,0.87479826283726,0.381683682599866,0.837405782810291,"ENSG00000092621_PHGDH","PHGDH","Not sig"
34.2267790544841,-0.694534590369431,0.451391887007694,-1.53865102665789,0.123889514204805,0.626212561079602,"ENSG00000092758_COL9A3","COL9A3","Not sig"
4540.30955404117,-0.0992210493717831,0.282234968816331,-0.351554769374991,0.725172191136789,0.954627156679919,"ENSG00000092820_EZR","EZR","Not sig"
11696.7731539394,0.203861304767352,0.219221111302767,0.929934637936391,0.352404927452608,0.821689024907302,"ENSG00000092841_MYL6","MYL6","Not sig"
2237.52535246243,-0.024036814662344,0.151794791787633,-0.158350720596346,0.874180443015307,0.98305872883868,"ENSG00000092847_AGO1","AGO1","Not sig"
2.71584461911064,-0.500139976263405,0.839266352949704,-0.595925208374674,0.551225192022972,NA,"ENSG00000092850_TEKT2","TEKT2","Not sig"
133.173708007241,-0.192129093949716,0.496712610993871,-0.386801320718001,0.698903299396742,0.947174611856409,"ENSG00000092853_CLSPN","CLSPN","Not sig"
1128.25344466863,-0.0490574857515964,0.125758543722891,-0.390092667260005,0.696468024863473,0.946172793433482,"ENSG00000092871_RFFL","RFFL","Not sig"
562.758621012568,-0.291165080542907,0.237374980226789,-1.22660391699549,0.21997149627672,0.734791897650475,"ENSG00000092929_UNC13D","UNC13D","Not sig"
917.633370649051,0.0772242082468344,0.176216819962277,0.438234036134381,0.661216637938582,0.936706578569864,"ENSG00000092931_MFSD11","MFSD11","Not sig"
12086.7664405069,-0.177364493786669,0.202486326203588,-0.875933190710074,0.381066354631023,0.837043664307423,"ENSG00000092964_DPYSL2","DPYSL2","Not sig"
833.983366184115,0.0818825682760705,0.3226586113674,0.253774625537063,0.799669677723986,0.971075274141472,"ENSG00000092969_TGFB2","TGFB2","Not sig"
1127.81851661093,0.123146960811444,0.146779544819431,0.838992660475549,0.401473428253158,0.848649575413209,"ENSG00000092978_GPATCH2","GPATCH2","Not sig"
2096.50562689465,0.0621527840038901,0.119008708886933,0.522254081950758,0.601493435435835,0.924250208157902,"ENSG00000093000_NUP50","NUP50","Not sig"
27.8711817134022,-0.113622622594679,0.537057391547153,-0.211565140677713,0.832446307390294,0.976241913277194,"ENSG00000093009_CDC45","CDC45","Not sig"
1132.53794412646,-0.338327570501454,0.305618751757194,-1.1070249078507,0.268283159526711,0.771673253956337,"ENSG00000093010_COMT","COMT","Not sig"
2582.81280654823,-0.304680221064102,0.401998024229901,-0.757914722709823,0.448502035878122,0.869734356729237,"ENSG00000093072_ADA2","ADA2","Not sig"
194.586297382906,0.0114784262489497,0.243299245212174,0.0471782238327114,0.962371183056793,0.994904276777307,"ENSG00000093100_AC016026.1","AC016026.1","Not sig"
72.0959047508031,1.84598082485431,0.609140956444842,3.03046578189078,0.00244176853492882,0.131269049927986,"ENSG00000093134_VNN3","VNN3","Up"
1209.45065175629,0.109147319750005,0.168551380293209,0.647561114955775,0.517268854332975,0.896554276084278,"ENSG00000093144_ECHDC1","ECHDC1","Not sig"
2178.40307234262,0.175595795839992,0.178487409911955,0.983799338713081,0.32521418455593,0.808582862129455,"ENSG00000093167_LRRFIP2","LRRFIP2","Not sig"
1513.8347340282,-0.0264287852581395,0.0930050581251764,-0.28416503135312,0.776283912216278,0.964867486910951,"ENSG00000093183_SEC22C","SEC22C","Not sig"
171.162661070543,0.126810452838693,0.21761990841407,0.582715312044928,0.560084963642727,0.911340997542376,"ENSG00000093217_XYLB","XYLB","Not sig"
1143.19616869579,-0.0805385724553866,0.109101203905318,-0.73820058415928,0.46039256796282,0.875147518596507,"ENSG00000094631_HDAC6","HDAC6","Not sig"
18.5946445933177,1.1046898611575,0.689228222524594,1.60279255122651,0.108980461914605,0.605168455855075,"ENSG00000094755_GABRP","GABRP","Not sig"
4.79963444553339,0.908913474119105,1.06036500644664,0.857170378683981,0.391350730348309,0.843620879236217,"ENSG00000094796_KRT31","KRT31","Not sig"
206.772113071381,0.0880953081942642,0.430556611907407,0.204607955743598,0.837878439122919,0.977227604762184,"ENSG00000094804_CDC6","CDC6","Not sig"
422.310288809138,0.0105127303328433,0.116775335991005,0.0900252629857825,0.928267139376708,0.990967346924589,"ENSG00000094841_UPRT","UPRT","Not sig"
704.413565889161,0.111888060818869,0.124521326125523,0.89854536809286,0.368894869552228,0.829322769676016,"ENSG00000094880_CDC23","CDC23","Not sig"
634.045885554814,0.0760146767307509,0.0775693906526901,0.979957120858402,0.327107285058285,0.809387724855674,"ENSG00000094914_AAAS","AAAS","Not sig"
7002.82796899629,-0.122267259717722,0.230841590624006,-0.529658712657509,0.596348578797915,0.923838175536491,"ENSG00000094916_CBX5","CBX5","Not sig"
366.721376092055,0.737367506262295,0.462312468898362,1.59495483221414,0.110722336601923,0.606902353475635,"ENSG00000094963_FMO2","FMO2","Not sig"
1807.69144214338,0.17296500836762,0.152182475144826,1.13656324884331,0.255720910872084,0.761300537088943,"ENSG00000094975_SUCO","SUCO","Not sig"
594.835855786439,-0.00918526112657356,0.188619947338373,-0.0486971884797304,0.96116061648751,0.994691354201222,"ENSG00000095002_MSH2","MSH2","Not sig"
4276.99676263417,0.0638095428167156,0.212758809490465,0.299914926998946,0.764242048062155,0.961428148164723,"ENSG00000095015_MAP3K1","MAP3K1","Not sig"
480.789138275314,-0.0866075118273376,0.10590361193859,-0.817795637391084,0.413473889562124,0.855757471824636,"ENSG00000095059_DHPS","DHPS","Not sig"
240.877300712535,-0.00528794370387388,0.281477041318569,-0.0187864121318837,0.985011493459415,0.997657128024199,"ENSG00000095066_HOOK2","HOOK2","Not sig"
6.38430140593401,-0.826335132705768,0.725612533888613,-1.13881044512472,0.25478222428595,0.760473677912411,"ENSG00000095110_NXPE1","NXPE1","Not sig"
3528.9789631103,0.0980140923519998,0.104825205871519,0.935024086402773,0.349775886574688,0.820288402666037,"ENSG00000095139_ARCN1","ARCN1","Not sig"
29.6235758170662,1.65068428382432,0.643399078263523,2.56556830681103,0.0103006937605509,0.253117446878528,"ENSG00000095203_EPB41L4B","EPB41L4B","Up"
220.52254723478,-0.114864858005114,0.191622807158181,-0.599432080703711,0.548884789336506,0.907994387769887,"ENSG00000095209_TMEM38B","TMEM38B","Not sig"
1037.74502976973,0.0989613666588195,0.0884728474702069,1.11855071345075,0.26333185987888,0.766870098972968,"ENSG00000095261_PSMD5","PSMD5","Not sig"
1052.550229924,-0.0164134993270284,0.266327429369845,-0.0616290232135093,0.950858263684898,0.993063075154826,"ENSG00000095303_PTGS1","PTGS1","Not sig"
1298.656201525,-0.136605569085541,0.112423965236764,-1.21509296347849,0.224330637016651,0.738366377898818,"ENSG00000095319_NUP188","NUP188","Not sig"
783.986357438059,-0.469512443210162,0.376132906865457,-1.24826207609138,0.211935097524942,0.727432062767485,"ENSG00000095321_CRAT","CRAT","Not sig"
368.468343726588,-0.392587140987058,0.1958597106017,-2.00443031280396,0.0450239848983856,0.457996794245006,"ENSG00000095370_SH2D3C","SH2D3C","Not sig"
699.647617724353,-0.138934113022831,0.229914906331532,-0.604284929757844,0.545654223970918,0.907723375657016,"ENSG00000095380_NANS","NANS","Not sig"
524.760374101512,-0.335797428192822,0.311120033391705,-1.07931792283542,0.280446025787388,0.779106384504877,"ENSG00000095383_TBC1D2","TBC1D2","Not sig"
221.275560596891,-0.533507983277387,0.308624278537717,-1.72866498321255,0.0838690719141078,0.556545631679858,"ENSG00000095397_WHRN","WHRN","Not sig"
631.941900249606,0.377634995992101,0.150554433724807,2.50829541614408,0.0121315195817266,0.272134447096996,"ENSG00000095485_CWF19L1","CWF19L1","Not sig"
12.4451047416103,-0.133714214781176,0.498226642664586,-0.268380297902283,0.788406603404579,0.967813483353754,"ENSG00000095539_SEMA4G","SEMA4G","Not sig"
5022.8612702209,0.368925252222027,0.193227626834737,1.90927797575012,0.0562262419126145,0.488413462280059,"ENSG00000095564_BTAF1","BTAF1","Not sig"
741.765747123363,-0.14411006498203,0.143483161790857,-1.00436917602978,0.315200701617618,0.802793813735195,"ENSG00000095574_IKZF5","IKZF5","Not sig"
479.455302548254,-0.190484375075417,0.45343837111947,-0.420088786498462,0.674420594118467,0.93823522908772,"ENSG00000095585_BLNK","BLNK","Not sig"
8.61101020057402,-0.900168644568969,0.575854111937081,-1.56318870684269,0.11800821560054,0.61900261706785,"ENSG00000095587_TLL2","TLL2","Not sig"
0.842886525371977,-0.989052704338568,1.43953530983497,-0.687063872335273,0.492042479289158,NA,"ENSG00000095596_CYP26A1","CYP26A1","Not sig"
194.150163565532,0.225944772169479,0.57292010298703,0.39437396417314,0.693304963024315,0.945408619647393,"ENSG00000095627_TDRD1","TDRD1","Not sig"
1875.21684120348,0.546905311775137,0.567055349083089,0.964465484118024,0.334812605094623,0.813192402252542,"ENSG00000095637_SORBS1","SORBS1","Not sig"
17203.0275911497,-0.585814453576194,0.361964644252919,-1.61843003972195,0.105569952542191,0.598565476985648,"ENSG00000095713_CRTAC1","CRTAC1","Not sig"
60.0864818780178,0.154834103384753,0.273602979565217,0.565907957694029,0.571456351710907,0.915167770962302,"ENSG00000095739_BAMBI","BAMBI","Not sig"
1.86888227791837,1.25684538237036,1.30571337422481,0.962573721906268,0.33576149016458,NA,"ENSG00000095752_IL11","IL11","Not sig"
9.27202111134137,0.826986187697395,0.984617724837881,0.839905850601623,0.400961177010533,0.848396717067232,"ENSG00000095777_MYO3A","MYO3A","Not sig"
3776.15874219609,0.0788801421188584,0.11926982240876,0.661358762223368,0.508382265240472,0.894265545954248,"ENSG00000095787_WAC","WAC","Not sig"
494.589292246926,0.174781920461304,0.262496608169618,0.665844491020487,0.505510503760443,0.893055653747501,"ENSG00000095794_CREM","CREM","Not sig"
280.720807920998,-0.561639056660125,0.227743869140395,-2.46609956518257,0.0136593360094435,0.28647374039567,"ENSG00000095906_NUBP2","NUBP2","Not sig"
17.7334266455542,-0.43908473171218,0.77513473716213,-0.566462462151712,0.571079443894571,0.915001981227409,"ENSG00000095917_TPSD1","TPSD1","Not sig"
5.75675220512828,0.236214402935443,1.12244254477314,0.210446765436163,0.833318996238245,0.976241913277194,"ENSG00000095932_SMIM24","SMIM24","Not sig"
4332.34147355575,-0.158869513565996,0.254082401238904,-0.625267680057136,0.531795388501051,0.901686255904334,"ENSG00000095951_HIVEP1","HIVEP1","Not sig"
496.551583122398,-1.33083797647273,0.619475758996466,-2.1483293852025,0.0316875980964119,0.401451859109661,"ENSG00000095970_TREM2","TREM2","Down"
4.15075391799472,2.31945211839589,1.36684198877452,1.69694239527676,0.0897075517587433,0.567809598818452,"ENSG00000096006_CRISP3","CRISP3","Not sig"
3148.82804682607,0.6400763271787,0.364529350062924,1.75589791896925,0.0791058403803013,0.544149055554011,"ENSG00000096060_FKBP5","FKBP5","Not sig"
1085.76497783647,0.221469225981697,0.1303332561099,1.6992533800809,0.0892714524964599,0.566762926422262,"ENSG00000096063_SRPK1","SRPK1","Not sig"
524.21497664194,-0.164892610552002,0.166742670261542,-0.988904701438226,0.32270977007725,0.807988887468377,"ENSG00000096070_BRPF3","BRPF3","Not sig"
356.492550305663,0.0437433342875895,0.179118270098871,0.244214809932252,0.807064457602591,0.972285400412582,"ENSG00000096080_MRPS18A","MRPS18A","Not sig"
1.53804884837762,2.14310736265586,1.08742644176763,1.97080674180794,0.0487459852784705,NA,"ENSG00000096088_PGC","PGC","Up"
258.437472585232,-0.191958542163817,0.176047094525655,-1.09038176790724,0.275545009704676,0.775408532880908,"ENSG00000096092_TMEM14A","TMEM14A","Not sig"
1042.86229528858,0.119489375858698,0.140607293819267,0.849809228334103,0.395431158124243,0.845965142376328,"ENSG00000096093_EFHC1","EFHC1","Not sig"
9325.8849489349,0.157827268201354,0.111551551919436,1.41483704606224,0.157116279467863,0.672084265645885,"ENSG00000096384_HSP90AB1","HSP90AB1","Not sig"
1821.90754230888,0.173913048718432,0.105394635768594,1.65011290612815,0.0989198455448817,0.583846687139335,"ENSG00000096401_CDC5L","CDC5L","Not sig"
3122.18187131074,-0.375254950002863,0.291226326077513,-1.28853374987461,0.1975602283145,0.715687545686202,"ENSG00000096433_ITPR3","ITPR3","Not sig"
436.109570762723,0.190097890834855,0.16478230998338,1.15363045252872,0.248651707934156,0.757965669734239,"ENSG00000096654_ZNF184","ZNF184","Not sig"
505.868958724066,0.182678638030082,0.627346301670381,0.291192659530596,0.770903976293531,0.963452256585018,"ENSG00000096696_DSP","DSP","Not sig"
997.574365605742,0.0113856053417134,0.10248957032043,0.11109038028081,0.911544676948465,0.989308253042769,"ENSG00000096717_SIRT1","SIRT1","Not sig"
1438.73169219817,-0.0211769915163376,0.130723859404729,-0.16199790621827,0.871307502687822,0.982070649172788,"ENSG00000096746_HNRNPH3","HNRNPH3","Not sig"
462.659224811307,0.189475980207361,0.195499084434968,0.969191138439265,0.332449831627549,0.812998030978761,"ENSG00000096872_IFT74","IFT74","Not sig"
3613.37715899292,0.0473291751547192,0.209316251883601,0.226113236448733,0.821113349976044,0.9740737181421,"ENSG00000096968_JAK2","JAK2","Not sig"
212.436335764194,-0.201705340900055,0.457116034868711,-0.441256323370908,0.659027441974729,0.93612496430888,"ENSG00000096996_IL12RB1","IL12RB1","Not sig"
2524.97847527125,-0.220111443560104,0.225981335511172,-0.974024881577983,0.33004418514587,0.81204803126782,"ENSG00000097007_ABL1","ABL1","Not sig"
463.000475012513,-0.507348486913513,0.465219079179221,-1.09055821143153,0.275467325876988,0.775408532880908,"ENSG00000097021_ACOT7","ACOT7","Not sig"
5221.81819105841,0.060068093263857,0.122059797671142,0.492120210011281,0.622634365967856,0.927965608685701,"ENSG00000097033_SH3GLB1","SH3GLB1","Not sig"
243.692396113887,0.1234725878035,0.251965735286352,0.490037217414409,0.624107563111692,0.928216993184589,"ENSG00000097046_CDC7","CDC7","Not sig"
[truncated: 29,316 more rows]

## Sheet: Asthma
baseMean,"log2FoldChange","lfcSE","stat","pvalue","padj","ensgstable","gene_symbol","regtype"
38.2797100549495,-0.210500624304581,0.241497073154378,-0.871648759776139,0.383400021680309,0.976839354991936,"ENSG00000000003_TSPAN6","TSPAN6","Not sig"
4.16683229080248,0.435630278696921,0.358676618227583,1.21454886256486,0.22453820282966,0.930936198871446,"ENSG00000000419_DPM1","DPM1","Not sig"
15.9222037466653,-0.0654898117782722,0.248381921542909,-0.26366577475309,0.792037470303796,0.99372751984854,"ENSG00000000457_SCYL3","SCYL3","Not sig"
2.90262521929937,-0.159874052956424,0.39871133344385,-0.400976946342408,0.68843709713666,0.991092615465742,"ENSG00000000460_C1orf112","C1orf112","Not sig"
100.213370574487,0.04502649372064,0.28798055957076,0.156352546115449,0.875755139776306,0.996799058215917,"ENSG00000000971_CFH","CFH","Not sig"
15.5207233686007,-0.122648022337527,0.206710394967606,-0.593332630208306,0.552958565509784,0.979127258087043,"ENSG00000001036_FUCA2","FUCA2","Not sig"
60.6800146898095,-0.408832919249749,0.208376717688715,-1.96198943809302,0.0497637139295646,0.833669272979142,"ENSG00000001084_GCLC","GCLC","Not sig"
17.4640124776754,-0.159157755045939,0.178435983584868,-0.891959972693737,0.37241438736607,0.976839354991936,"ENSG00000001167_NFYA","NFYA","Not sig"
28.7278497040876,-0.444231042058655,0.278074757304263,-1.59752379671265,0.110148997537986,0.899185378061576,"ENSG00000001460_STPG1","STPG1","Not sig"
41.4437239655924,0.139628138555285,0.151291839634708,0.922905947157593,0.356056221109624,0.975031492209915,"ENSG00000001461_NIPAL3","NIPAL3","Not sig"
14.4134278426133,-0.218461821535153,0.210607675741008,-1.03729278036287,0.299599429425185,0.969597832687707,"ENSG00000001497_LAS1L","LAS1L","Not sig"
19.7138540536017,-0.593095801250006,0.287106401596881,-2.06577003491116,0.0388501987661794,0.783102832237438,"ENSG00000001561_ENPP4","ENPP4","Not sig"
46.625890314124,0.0649185864457529,0.134092583477991,0.484132565440563,0.628291791050473,0.982389839969035,"ENSG00000001617_SEMA3F","SEMA3F","Not sig"
9.56908042017679,0.476105463944053,0.279159363414857,1.70549702549835,0.0881017665649436,0.885554043297444,"ENSG00000001626_CFTR","CFTR","Not sig"
59.9984043348934,0.110286780119913,0.264586873378575,0.416826347851782,0.676805428977926,0.988203304681391,"ENSG00000001629_ANKIB1","ANKIB1","Not sig"
49.6908742147147,-0.0271989805354294,0.207470075210222,-0.131098330724899,0.895697521655433,0.997210128264802,"ENSG00000001630_CYP51A1","CYP51A1","Not sig"
8.91732257609471,0.0913270338682147,0.408034063468358,0.223822082626925,0.822895746389902,0.994974594360519,"ENSG00000001631_KRIT1","KRIT1","Not sig"
2.67909410656282,0.546623984154902,0.483606035321956,1.13030844164505,0.258346278732663,0.949222943351778,"ENSG00000002016_RAD52","RAD52","Not sig"
1.04922810891343,0.464693652569415,0.892736997443053,0.520526934472722,0.602696359985866,0.979794774985383,"ENSG00000002079_MYH16","MYH16","Not sig"
7.54957348542808,-0.0533076165812061,0.282690404593016,-0.188572430174813,0.850427942639465,0.995693539311165,"ENSG00000002330_BAD","BAD","Not sig"
189.697535038989,0.21388338795642,0.44046533293037,0.485585066442066,0.627261386550403,0.982389839969035,"ENSG00000002549_LAP3","LAP3","Not sig"
55.5769275093578,-0.310078633924385,0.159077022613975,-1.94923584078411,0.0512672666152412,0.839315616398949,"ENSG00000002586_CD99","CD99","Not sig"
37.2529470625208,0.0663548114852016,0.325734478157087,0.203708283693573,0.83858146848247,0.995580389455763,"ENSG00000002587_HS3ST1","HS3ST1","Not sig"
7.00303845352959,-0.310571916494342,0.3065634104278,-1.01307561806201,0.311024043302503,0.969811996657163,"ENSG00000002822_MAD1L1","MAD1L1","Not sig"
219.014496314764,-0.111608144941537,0.129309844092707,-0.863106329797452,0.388079008055147,0.976839354991936,"ENSG00000002834_LASP1","LASP1","Not sig"
[truncated: 16,283 more rows]

## Sheet: Autoimmune Encephalitis
baseMean,"log2FoldChange","lfcSE","stat","pvalue","padj","ensgstable","gene_symbol","regtype"
[truncated: 19,624 more rows]

[truncated: 9 more sheets: Clinically Multiple Sclerosis, Subclinical Neuro Inflammation, Familial Adenomatous Polyposis, Ulcerative Colitis, Osteoarthritis, Diabetes Mellitus, Psoriasis, Systemic Lupus Erythematosus, Crohn's Disease]
